# Supplementary material for: Genome Sequence and Analysis of the Flavinogenic Yeast Candida membranifaciens IST 626
Source: J Fungi (Basel). 2022 Mar 1;8(3):254. doi: 10.3390/jof8030254 (PMC8955749; doi:10.3390/jof8030254)
Supplement: Supplementary file 1 [file jof-08-00254-s001.zip]

Archive with 4 entries (4 files):
- Supplementary file 1.xlsx
- Supplementary file 2.xlsx
- Supplementary file 3.xlsx
- Supplementary file 4.xlsx
