# Supplementary material for: Genome Sequence and Analysis of the Flavinogenic Yeast Candida membranifaciens IST 626
Source: J Fungi (Basel). 2022 Mar 1;8(3):254. doi: 10.3390/jof8030254 (PMC8955749; doi:10.3390/jof8030254)
Supplement: Supplementary file 1 [file jof-08-00254-s001.zip › Supplementary file 1.xlsx]

## Sheet: info
Supplementary file 1. Number of predicted genes assigned to a function based on the Eukaryotic orthologous groups of proteins (KOG) classification in C. membranifaciens IST 626, Candida tenuis NRRL Y-1498 [1], Candida tropicalis MYA3404 [2], Meyerozyma guilliermondii ATCC 6260 [3], and Candida albicans SC5314 [4][5][6]. Information retrieved from Mycocosm portal of Joint Genome Institute.
References
[1] Wohlbach DJ, Kuo A, Sato TK, Potts KM, Salamov AA, Labutti KM, Sun H, Clum A, Pangilinan JL, Lindquist EA, Lucas S, Lapidus A, Jin M, Gunawan C, Balan V, Dale BE, Jeffries TW, Zinkel R, Barry KW, Grigoriev IV, Gasch AP, Comparative genomics of xylose-fermenting fungi for enhanced biofuel production. Proc Natl Acad Sci U S A. 2011 Aug 9;108(32):13212-7. doi: 10.1073/pnas.1103039108
[2] Guin K, Chen Y, Mishra R, Muzaki SRB, Thimmappa BC, O'Brien CE, Butler G, Sanyal A, Sanyal K, Spatial inter-centromeric interactions facilitated the emergence of evolutionary new centromeres. Elife. 2020 May 29;9():. doi: 10.7554/eLife.58556
[3] Butler G, Rasmussen MD, Lin MF, Santos MA, Sakthikumar S, Munro CA, Rheinbay E, Grabherr M, Forche A, Reedy JL, Agrafioti I, Arnaud MB, Bates S, Brown AJ, Brunke S, Costanzo MC, Fitzpatrick DA, de Groot PW, Harris D, Hoyer LL, Hube B, Klis FM, Kodira C, Lennard N, Logue ME, Martin R, Neiman AM, Nikolaou E, Quail MA, Quinn J, Santos MC, Schmitzberger FF, Sherlock G, Shah P, Silverstein KA, Skr…
[4] Jones T, Federspiel NA, Chibana H, Dungan J, Kalman S, Magee BB, Newport G, Thorstenson YR, Agabian N, Magee PT, Davis RW, Scherer S The diploid genome sequence of Candida albicans. Proc Natl Acad Sci U S A. 2004 May 11;101(19):7329-34. doi: 10.1073/pnas.0401648101
[5] van het Hoog M, Rast TJ, Martchenko M, Grindle S, Dignard D, Hogues H, Cuomo C, Berriman M, Scherer S, Magee BB, Whiteway M, Chibana H, Nantel A, Magee PT, Assembly of the Candida albicans genome into sixteen supercontigs aligned on the eight chromosomes. Genome Biol. 2007;8(4):R52. doi: 10.1186/gb-2007-8-4-r52
[6] Muzzey D, Schwartz K, Weissman JS, Sherlock G Assembly of a phased diploid Candida albicans genome facilitates allele-specific measurements and provides a simple model for repeat and indel structure. Genome Biol. 2013;14(9):R97. doi: 10.1186/gb-2013-14-9-r97

## Sheet: Cel processes and signaling
Cellular processes and signaling
Function Description	Candida membranifaciens IST 626 v1.0	Candida tenuis NRRL Y-1498 v1.0	Candida tropicalis MYA3404	Meyerozyma guilliermondii ATCC 6260	Candida albicans SC5314
Cell wall/membrane/envelope biogenesis	42	47	42	45	47
KOG0916 1,3-beta-glucan synthase/callose synthase catalytic subunit	3	3	3	3	3
KOG1021 Acetylglucosaminyltransferase EXT1/exostosin 1	0	0	0	0	0
KOG1022 Acetylglucosaminyltransferase EXT2/exostosin 2	0	0	0	0	0
KOG4177 Ankyrin	0	1	0	4	5
KOG4824 Apolipoprotein D/Lipocalin	0	0	0	0	0
KOG2547 Ceramide glucosyltransferase	1	1	1	1	1
KOG2571 Chitin synthase/hyaluronan synthase (glycosyltransferases)	4	4	4	5	4
KOG4701 Chitinase	1	3	3	1	3
KOG2686 Choline kinase	1	1	1	1	1
KOG4651 Chondroitin 6-sulfotransferase and related sulfotransferases	0	0	0	0	0
KOG1429 dTDP-glucose 4-6-dehydratase/UDP-glucuronic acid decarboxylase	0	0	0	0	0
KOG3144 Ethanolamine-P-transferase GPI11/PIG-F, involved in glycosylphosphatidylinositol anchor biosynthesis	1	1	1	1	1
KOG1550 Extracellular protein SEL-1 and related proteins	3	3	3	3	3
KOG1437 Fasciclin and related adhesion glycoproteins	1	1	1	1	1
KOG1460 GDP-mannose pyrophosphorylase	1	1	1	0	1
KOG1322 GDP-mannose pyrophosphorylase/mannose-1-phosphate guanylyltransferase	1	1	1	1	1
KOG1268 Glucosamine 6-phosphate synthetases, contain amidotransferase and phosphosugar isomerase domains	2	2	2	2	2
KOG3396 Glucosamine-phosphate N-acetyltransferase	1	1	1	1	1
KOG1066 Glucosidase II catalytic (alpha) subunit and related enzymes, glycosyl hydrolase family 31	2	3	1	1	1
KOG0853 Glycosyltransferase	1	1	1	1	1
KOG1387 Glycosyltransferase	1	1	1	1	1
KOG2407 GPI transamidase complex, GPI16/PIG-T component, involved in glycosylphosphatidylinositol anchor biosynthesis	1	1	1	1	1
KOG2459 GPI transamidase complex, GPI17/PIG-S component, involved in glycosylphosphatidylinositol anchor biosynthesis	1	1	0	1	0
KOG1771 GPI-alpha-mannosyltransferase III (GPI10/PIG-B) involved in glycosylphosphatidylinositol anchor biosynthesis	1	1	1	1	1
KOG4551 GPI-GlcNAc transferase complex, PIG-H component, involved in glycosylphosphatidylinositol anchor biosynthesis	1	1	1	1	1
KOG3955 Heparan sulfate 6-O-sulfotransferase	0	0	0	0	0
KOG2556 Leishmanolysin-like peptidase (Peptidase M8 family)	0	0	0	0	0
KOG2515 Mannosyltransferase	1	1	1	1	1
KOG3364 Membrane protein involved in organellar division	1	1	1	1	1
KOG1326 Membrane-associated protein FER-1 and related ferlins, contain multiple C2 domains	0	1	0	0	0
KOG1854 Mitochondrial inner membrane protein (mitofilin)	1	1	1	1	1
KOG3027 Mitochondrial outer membrane protein Metaxin 2, Metaxin 1-binding protein	0	0	0	0	0
KOG3332 N-acetylglucosaminyl phosphatidylinositol de-N-acetylase	1	1	1	1	1
KOG1111 N-acetylglucosaminyltransferase complex, subunit PIG-A/SPT14, required for phosphatidylinositol biosynthesis/Sulfolipid synthase	1	1	1	1	1
KOG1183 N-acetylglucosaminyltransferase complex, subunit PIG-Q/GPI1, required for phosphatidylinositol biosynthesis	1	1	1	1	1
KOG1214 Nidogen and related basement membrane protein proteins	0	0	0	0	0
KOG4287 Pectin acetylesterase and similar proteins	0	0	0	0	0
KOG4444 Peroxisomal assembly protein PEX3	1	1	1	1	1
KOG2629 Peroxisomal membrane anchor protein (peroxin)	1	1	1	1	1
KOG0621 Phospholipid scramblase	1	1	1	1	1
KOG4629 Predicted mechanosensitive ion channel	0	0	0	0	0
KOG2516 Protein involved in dolichol pathway for N-glycosylation (mannosyltransferase family)	1	1	1	1	1
KOG4748 Subunit of Golgi mannosyltransferase complex	2	2	2	2	2
KOG3553 Tax interaction protein TIP1	0	0	0	0	0
KOG1371 UDP-glucose 4-epimerase/UDP-sulfoquinovose synthase	1	1	1	1	1
KOG2388 UDP-N-acetylglucosamine pyrophosphorylase	1	1	1	1	1
Cell motility	1	1	1	2	2
KOG3896 Dynactin, subunit p62	0	1	0	1	1
KOG4081 Dynein light chain	0	0	0	0	0
KOG4108 Dynein light chain	0	0	0	0	0
KOG3905 Dynein light intermediate chain	0	0	0	0	0
KOG4115 Dynein-associated protein Roadblock	0	0	0	0	0
KOG4286 Dystrophin-like protein	0	0	0	0	0
KOG4229 Myosin VII, myosin IXB and related myosins	0	0	0	0	0
KOG4242 Predicted myosin-I-binding protein	0	0	0	0	0
KOG2116 Protein involved in plasmid maintenance/nuclear protein involved in lipid metabolism	1	0	1	1	1
Posttranslational modification, protein turnover, chaperones	392	409	408	401	403
KOG0863 20S proteasome, regulatory subunit alpha type PSMA1/PRE5	1	1	1	1	1
KOG0181 20S proteasome, regulatory subunit alpha type PSMA2/PRE8	1	1	1	1	1
KOG0184 20S proteasome, regulatory subunit alpha type PSMA3/PRE10	1	1	1	1	1
KOG0178 20S proteasome, regulatory subunit alpha type PSMA4/PRE9	1	1	1	1	1
KOG0176 20S proteasome, regulatory subunit alpha type PSMA5/PUP2	1	1	1	1	1
KOG0182 20S proteasome, regulatory subunit alpha type PSMA6/SCL1	1	1	1	1	1
KOG0183 20S proteasome, regulatory subunit alpha type PSMA7/PRE6	1	1	1	1	1
KOG0179 20S proteasome, regulatory subunit beta type PSMB1/PRE7	1	1	1	1	1
KOG0177 20S proteasome, regulatory subunit beta type PSMB2/PRE1	1	1	1	1	1
KOG0180 20S proteasome, regulatory subunit beta type PSMB3/PUP3	1	1	1	1	1
KOG0185 20S proteasome, regulatory subunit beta type PSMB4/PRE4	1	1	1	1	1
KOG0175 20S proteasome, regulatory subunit beta type PSMB5/PSMB8/PRE2	1	1	1	1	1
KOG0174 20S proteasome, regulatory subunit beta type PSMB6/PSMB9/PRE3	1	1	1	1	1
KOG0173 20S proteasome, regulatory subunit beta type PSMB7/PSMB10/PUP1	1	1	1	1	1
KOG0729 26S proteasome regulatory complex, ATPase RPT1	1	1	1	1	1
KOG0726 26S proteasome regulatory complex, ATPase RPT2	1	1	1	1	1
KOG0727 26S proteasome regulatory complex, ATPase RPT3	1	1	1	1	1
KOG0651 26S proteasome regulatory complex, ATPase RPT4	1	1	1	1	1
KOG0652 26S proteasome regulatory complex, ATPase RPT5	1	1	1	1	1
KOG0728 26S proteasome regulatory complex, ATPase RPT6	1	1	1	1	1
KOG4412 26S proteasome regulatory complex, subunit PSMD10	0	0	1	0	1
KOG4413 26S proteasome regulatory complex, subunit PSMD5	0	0	0	0	0
KOG3129 26S proteasome regulatory complex, subunit PSMD9	1	1	1	1	1
KOG2005 26S proteasome regulatory complex, subunit RPN1/PSMD2	1	1	1	1	1
KOG2884 26S proteasome regulatory complex, subunit RPN10/PSMD4	1	1	1	1	1
KOG1555 26S proteasome regulatory complex, subunit RPN11	1	1	1	1	1
KOG3151 26S proteasome regulatory complex, subunit RPN12/PSMD8	1	1	1	1	1
KOG2062 26S proteasome regulatory complex, subunit RPN2/PSMD1	1	1	1	2	1
KOG2581 26S proteasome regulatory complex, subunit RPN3/PSMD3	1	1	1	1	1
KOG1498 26S proteasome regulatory complex, subunit RPN5/PSMD12	1	1	1	1	1
KOG1463 26S proteasome regulatory complex, subunit RPN6/PSMD11	1	1	1	1	1
KOG0687 26S proteasome regulatory complex, subunit RPN7/PSMD6	1	1	1	1	1
KOG1556 26S proteasome regulatory complex, subunit RPN8/PSMD7	1	1	1	1	1
KOG2908 26S proteasome regulatory complex, subunit RPN9/PSMD13	1	1	1	1	1
KOG0730 AAA+-type ATPase	2	2	2	2	2
KOG0735 AAA+-type ATPase	1	1	1	1	1
KOG0737 AAA+-type ATPase	1	1	2	1	1
KOG0738 AAA+-type ATPase	0	0	0	0	0
KOG0739 AAA+-type ATPase	1	1	1	1	1
KOG0740 AAA+-type ATPase	1	1	1	1	1
KOG0741 AAA+-type ATPase	1	1	1	1	1
KOG0742 AAA+-type ATPase	0	0	0	0	0
KOG0743 AAA+-type ATPase	1	1	1	1	1
KOG0744 AAA+-type ATPase	0	0	0	0	0
KOG0732 AAA+-type ATPase containing the bromodomain	1	1	1	1	1
KOG0731 AAA+-type ATPase containing the peptidase M41 domain	2	2	2	2	2
KOG0734 AAA+-type ATPase containing the peptidase M41 domain	1	1	1	1	1
KOG2561 Adaptor protein NUB1, contains UBA domain	0	0	0	0	0
KOG0852 Alkyl hydroperoxide reductase, thiol specific antioxidant and related enzymes	1	1	2	1	2
KOG0854 Alkyl hydroperoxide reductase, thiol specific antioxidant and related enzymes	2	2	1	2	1
KOG0855 Alkyl hydroperoxide reductase, thiol specific antioxidant and related enzymes	1	1	1	1	1
KOG0541 Alkyl hydroperoxide reductase/peroxiredoxin	3	3	5	2	3
KOG3956 Alpha 2-macroglobulin receptor-associated protein	0	0	0	0	0
KOG3591 Alpha crystallins	0	0	0	0	0
KOG2642 Alpha-1,2 glucosyltransferase/transcriptional activator	1	1	1	1	1
KOG1366 Alpha-macroglobulin	0	0	0	0	0
KOG3206 Alpha-tubulin folding cofactor B	1	1	1	1	0
KOG2194 Aminopeptidases of the M20 family	1	1	1	1	2
KOG0305 Anaphase promoting complex, Cdc20, Cdh1, and Ama1 subunits	3	3	3	4	3
KOG1173 Anaphase-promoting complex (APC), Cdc16 subunit	1	1	1	1	1
KOG1155 Anaphase-promoting complex (APC), Cdc23 subunit	1	1	1	1	1
KOG1858 Anaphase-promoting complex (APC), subunit 1 (meiotic check point regulator/Tsg24)	1	1	1	1	1
KOG3437 Anaphase-promoting complex (APC), subunit 10	1	1	1	1	1
KOG1493 Anaphase-promoting complex (APC), subunit 11	1	1	1	1	1
KOG2165 Anaphase-promoting complex (APC), subunit 2	1	1	1	1	1
KOG4640 Anaphase-promoting complex (APC), subunit 4	0	0	0	1	0
KOG4322 Anaphase-promoting complex (APC), subunit 5	1	1	1	1	1
KOG1174 Anaphase-promoting complex (APC), subunit 7	0	0	0	0	0
KOG1193 Arginyl-tRNA-protein transferase	1	1	1	1	1
KOG2160 Armadillo/beta-catenin-like repeat-containing protein	2	2	2	3	2
KOG0545 Aryl-hydrocarbon receptor-interacting protein	0	0	0	0	0
KOG1348 Asparaginyl peptidases	0	0	0	0	0
KOG3696 Aspartyl beta-hydroxylase	0	0	0	0	0
KOG1339 Aspartyl protease	10	8	15	15	15
KOG1672 ATP binding protein	1	1	1	0	0
KOG0840 ATP-dependent Clp protease, proteolytic subunit	0	0	0	0	0
KOG3633 BAG family molecular chaperone regulator 2	0	0	0	0	0
KOG3509 Basement membrane-specific heparan sulfate proteoglycan (HSPG) core protein	0	0	0	0	0
KOG0365 Beta subunit of farnesyltransferase	1	1	1	1	1
KOG1476 Beta-1,3-glucuronyltransferase B3GAT1/SQV-8	0	0	0	0	0
KOG2941 Beta-1,4-mannosyltransferase	1	1	1	1	1
KOG4157 beta-1,6-N-acetylglucosaminyltransferase, contains WSC domain	3	22	2	3	3
KOG3470 Beta-tubulin folding cofactor A	0	1	1	1	1
KOG2512 Beta-tubulin folding cofactor C	0	1	0	0	0
KOG1943 Beta-tubulin folding cofactor D	1	1	1	1	1
KOG3207 Beta-tubulin folding cofactor E	1	1	1	1	1
KOG1047 Bifunctional leukotriene A4 hydrolase/aminopeptidase LTA4H	2	2	1	2	1
KOG0675 Calnexin	1	1	1	1	1
KOG0674 Calreticulin	0	0	0	0	0
KOG2918 Carboxymethyl transferase	2	2	3	2	2
KOG1051 Chaperone HSP104 and related ATP-dependent Clp proteases	2	2	2	2	2
KOG4642 Chaperone-dependent E3 ubiquitin protein ligase (contains TPR repeats)	1	1	2	2	1
KOG0360 Chaperonin complex component, TCP-1 alpha subunit (CCT1)	1	1	1	1	1
KOG0363 Chaperonin complex component, TCP-1 beta subunit (CCT2)	1	1	1	1	1
KOG0358 Chaperonin complex component, TCP-1 delta subunit (CCT4)	1	1	1	1	1
KOG0357 Chaperonin complex component, TCP-1 epsilon subunit (CCT5)	1	1	1	1	1
KOG0361 Chaperonin complex component, TCP-1 eta subunit (CCT7)	1	1	1	1	1
KOG0364 Chaperonin complex component, TCP-1 gamma subunit (CCT3)	1	1	1	1	1
KOG0362 Chaperonin complex component, TCP-1 theta subunit (CCT8)	1	1	1	1	1
KOG0359 Chaperonin complex component, TCP-1 zeta subunit (CCT6)	1	1	1	1	1
KOG4580 Component of vacuolar transporter chaperone (Vtc) involved in vacuole fusion	1	1	1	1	1
KOG0686 COP9 signalosome, subunit CSN1	0	0	0	0	0
KOG1464 COP9 signalosome, subunit CSN2	1	1	1	1	1
KOG2582 COP9 signalosome, subunit CSN3	0	0	0	0	0
KOG1497 COP9 signalosome, subunit CSN4	0	0	0	0	0
KOG1554 COP9 signalosome, subunit CSN5	1	1	1	1	1
KOG3050 COP9 signalosome, subunit CSN6	0	0	0	0	0
KOG3250 COP9 signalosome, subunit CSN7	0	0	0	0	0
KOG4414 COP9 signalosome, subunit CSN8	0	0	0	0	0
KOG0865 Cyclophilin type peptidyl-prolyl cis-trans isomerase	2	1	2	2	2
KOG0881 Cyclophilin type peptidyl-prolyl cis-trans isomerase	0	0	0	0	0
KOG0883 Cyclophilin type, U box-containing peptidyl-prolyl cis-trans isomerase	0	0	0	0	0
KOG0882 Cyclophilin-related peptidyl-prolyl cis-trans isomerase	0	0	1	1	0
KOG0111 Cyclophilin-type peptidyl-prolyl cis-trans isomerase	0	0	0	0	0
KOG1542 Cysteine proteinase Cathepsin F	0	0	0	0	0
KOG1543 Cysteine proteinase Cathepsin L	0	0	0	0	0
KOG4114 Cytochrome c oxidase assembly protein PET191	1	1	1	0	1
KOG3496 Cytochrome c oxidase assembly protein/Cu2+ chaperone COX17	1	1	0	1	1
KOG2540 Cytochrome oxidase assembly factor COX11	1	1	1	1	1
KOG2725 Cytochrome oxidase assembly factor COX15	1	1	1	1	1
KOG0045 Cytosolic Ca2+-dependent cysteine protease (calpain), large subunit (EF-Hand protein superfamily)	1	1	1	1	1
KOG1746 Defender against cell death protein/oligosaccharyltransferase, epsilon subunit	1	1	1	1	1
KOG2924 Deoxyhypusine synthase	1	1	1	1	1
KOG2100 Dipeptidyl aminopeptidase	2	2	2	2	2
KOG2281 Dipeptidyl aminopeptidases/acylaminoacyl-peptidases	0	0	0	0	0
KOG3538 Disintegrin metalloproteinases with thrombospondin repeats	0	0	0	0	0
KOG3488 Dolichol phosphate-mannose regulatory protein (DPM2)	0	1	1	1	1
KOG4841 Dolichol-phosphate mannosyltransferase, subunit 3	0	1	1	1	1
KOG3359 Dolichyl-phosphate-mannose:protein O-mannosyl transferase	5	5	5	5	5
KOG0802 E3 ubiquitin ligase	4	3	2	4	2
KOG4400 E3 ubiquitin ligase interacting with arginine methyltransferase	1	1	2	2	2
KOG0978 E3 ubiquitin ligase involved in syntaxin degradation	0	0	1	1	1
KOG2932 E3 ubiquitin ligase involved in ubiquitination of E-cadherin complex	0	0	0	0	0
KOG2285 E3 ubiquitin ligase, Cullin 1 component	0	0	0	0	0
KOG2284 E3 ubiquitin ligase, Cullin 2 component	0	0	0	0	0
KOG4710 E3 ubiquitin ligase, VHL component (von Hippel-Lindau tumor suppressor in humans)	0	0	0	0	0
KOG0170 E3 ubiquitin protein ligase	1	1	1	1	1
KOG0941 E3 ubiquitin protein ligase	1	2	1	1	2
KOG0942 E3 ubiquitin protein ligase	1	1	1	1	1
KOG4427 E3 ubiquitin protein ligase	0	0	0	0	0
KOG0006 E3 ubiquitin-protein ligase (Parkin protein)	0	0	0	0	0
KOG0939 E3 ubiquitin-protein ligase/Putative upstream regulatory element binding protein	1	1	1	1	1
KOG1789 Endocytosis protein RME-8, contains DnaJ domain	0	0	0	0	0
KOG0020 Endoplasmic reticulum glucose-regulated protein (GRP94/endoplasmin), HSP90 family	0	0	0	0	0
KOG2608 Endoplasmic reticulum membrane-associated oxidoreductin involved in disulfide bond formation	1	1	1	1	1
KOG2729 ER vesicle integral membrane protein involved in establishing cell polarity, signaling and protein degradation	1	1	1	1	1
KOG3144 Ethanolamine-P-transferase GPI11/PIG-F, involved in glycosylphosphatidylinositol anchor biosynthesis	1	1	1	1	1
KOG1550 Extracellular protein SEL-1 and related proteins	3	3	3	3	3
KOG2628 Farnesyl cysteine-carboxyl methyltransferase	2	2	2	2	2
KOG0543 FKBP-type peptidyl-prolyl cis-trans isomerase	1	0	0	1	0
KOG0544 FKBP-type peptidyl-prolyl cis-trans isomerase	1	1	1	0	0
KOG0549 FKBP-type peptidyl-prolyl cis-trans isomerase	1	1	1	1	2
KOG0552 FKBP-type peptidyl-prolyl cis-trans isomerase	1	0	1	1	1
KOG0800 FOG: Predicted E3 ubiquitin ligase	2	2	3	0	1
KOG3160 Gamma-interferon inducible lysosomal thiol reductase	0	0	0	0	0
KOG3849 GDP-fucose protein O-fucosyltransferase	0	0	0	0	0
KOG1442 GDP-fucose transporter	0	0	0	0	0
KOG1431 GDP-L-fucose synthetase	0	0	0	0	0
KOG1460 GDP-mannose pyrophosphorylase	1	1	1	0	1
KOG1565 Gelatinase A and related matrix metalloproteases	0	0	0	0	0
KOG1066 Glucosidase II catalytic (alpha) subunit and related enzymes, glycosyl hydrolase family 31	2	3	1	1	1
KOG3946 Glutaminyl cyclase	0	0	0	0	0
KOG1752 Glutaredoxin and related proteins	3	3	4	3	4
KOG0911 Glutaredoxin-related protein	2	2	2	1	2
KOG2824 Glutaredoxin-related protein	0	0	0	0	0
KOG1651 Glutathione peroxidase	2	2	5	2	4
KOG0406 Glutathione S-transferase	0	0	0	0	0
KOG0867 Glutathione S-transferase	6	5	7	5	9
KOG0868 Glutathione S-transferase	0	0	0	0	0
KOG1695 Glutathione S-transferase	0	0	0	0	0
KOG3705 Glycoprotein 6-alpha-L-fucosyltransferase	0	0	0	0	0
KOG3566 Glycosylphosphatidylinositol anchor attachment protein GAA1	1	1	1	1	1
KOG2407 GPI transamidase complex, GPI16/PIG-T component, involved in glycosylphosphatidylinositol anchor biosynthesis	1	1	1	1	1
KOG2459 GPI transamidase complex, GPI17/PIG-S component, involved in glycosylphosphatidylinositol anchor biosynthesis	1	1	0	1	0
KOG1771 GPI-alpha-mannosyltransferase III (GPI10/PIG-B) involved in glycosylphosphatidylinositol anchor biosynthesis	1	1	1	1	1
KOG1349 Gpi-anchor transamidase	1	1	1	1	1
KOG4551 GPI-GlcNAc transferase complex, PIG-H component, involved in glycosylphosphatidylinositol anchor biosynthesis	1	1	1	1	1
KOG4117 Heat shock factor binding protein	0	0	0	0	0
KOG3704 Heparan sulfate D-glucosaminyl 3-O-sulfotransferase	1	0	0	0	0
KOG3703 Heparan sulfate N-deacetylase/N-sulfotransferase	0	0	0	0	0
KOG1446 Histone H3 (Lys4) methyltransferase complex and RNA cleavage factor II complex, subunit SWD2	1	1	1	1	1
KOG3996 Holocytochrome c synthase/heme-lyase	2	2	2	1	2
KOG1308 Hsp70-interacting protein Hip/Transient component of progesterone receptor complexes and an Hsp70-binding protein	0	0	0	0	0
KOG0551 Hsp90 co-chaperone CNS1 (contains TPR repeats)	1	1	1	1	1
KOG0546 HSP90 co-chaperone CPR7/Cyclophilin	2	3	2	2	2
KOG3158 HSP90 co-chaperone p23	1	1	1	1	1
KOG3698 Hyaluronoglucosaminidase	0	0	0	0	0
KOG2182 Hydrolytic enzymes of the alpha/beta hydrolase fold	0	0	0	0	0
KOG4614 Inner membrane protein required for assembly of the F0 sector of ATP synthase	1	1	1	1	1
KOG1239 Inner membrane protein translocase involved in respiratory chain assembly	2	2	2	2	2
KOG2921 Intramembrane metalloprotease (sterol-regulatory element-binding protein (SREBP) protease)	0	0	0	0	0
KOG4179 Lysyl hydrolase/glycosyltransferase family 25	0	0	0	0	0
KOG1971 Lysyl hydroxylase	0	0	0	0	0
KOG3607 Meltrins, fertilins and related Zn-dependent metalloproteinases of the ADAMs family	0	0	0	0	0
KOG4583 Membrane-associated ER protein involved in stress response (contains ubiquitin-like domain)	0	0	0	0	0
KOG3714 Meprin A metalloprotease	0	0	0	0	0
KOG1546 Metacaspase involved in regulation of apoptosis	1	1	1	1	1
KOG2090 Metalloendopeptidase family - mitochondrial intermediate peptidase	1	1	1	1	1
KOG2089 Metalloendopeptidase family - saccharolysin & thimet oligopeptidase	1	1	1	2	1
KOG2019 Metalloendoprotease HMP1 (insulinase superfamily)	1	1	1	2	1
KOG1948 Metalloproteinase-related collagenase pM5	0	0	0	0	0
KOG2004 Mitochondrial ATP-dependent protease PIM1/LON	2	2	2	2	2
KOG1641 Mitochondrial chaperonin	1	1	1	1	1
KOG0356 Mitochondrial chaperonin, Cpn60/Hsp60p	1	1	1	1	1
KOG3281 Mitochondrial F1-ATPase assembly protein	1	1	1	1	1
KOG0171 Mitochondrial inner membrane protease, subunit IMP1	1	1	1	1	1
KOG1568 Mitochondrial inner membrane protease, subunit IMP2	1	1	1	1	1
KOG3192 Mitochondrial J-type chaperone	1	1	1	1	1
KOG2067 Mitochondrial processing peptidase, alpha subunit	1	1	1	1	1
KOG0960 Mitochondrial processing peptidase, beta subunit, and related enzymes (insulinase superfamily)	2	2	2	2	2
KOG3355 Mitochondrial sulfhydryl oxidase involved in the biogenesis of cytosolic Fe/S proteins	2	2	2	2	2
KOG0448 Mitofusin 1 GTPase, involved in mitochondrila biogenesis	1	1	1	1	1
KOG0550 Molecular chaperone (DnaJ superfamily)	0	1	0	0	0
KOG0568 Molecular chaperone (DnaJ superfamily)	0	0	0	0	0
KOG0691 Molecular chaperone (DnaJ superfamily)	3	3	2	3	4
KOG0712 Molecular chaperone (DnaJ superfamily)	5	4	5	4	4
KOG0713 Molecular chaperone (DnaJ superfamily)	0	1	0	1	0
KOG0714 Molecular chaperone (DnaJ superfamily)	4	3	5	3	4
KOG0715 Molecular chaperone (DnaJ superfamily)	2	2	2	2	2
KOG0716 Molecular chaperone (DnaJ superfamily)	0	0	0	0	0
KOG0717 Molecular chaperone (DnaJ superfamily)	1	1	1	2	1
KOG0718 Molecular chaperone (DnaJ superfamily)	0	0	0	0	0
KOG0719 Molecular chaperone (DnaJ superfamily)	1	1	1	1	1
KOG0720 Molecular chaperone (DnaJ superfamily)	0	0	0	0	0
KOG0721 Molecular chaperone (DnaJ superfamily)	1	1	1	1	1
KOG0722 Molecular chaperone (DnaJ superfamily)	0	0	0	0	0
KOG0723 Molecular chaperone (DnaJ superfamily)	2	2	2	2	2
KOG0019 Molecular chaperone (HSP90 family)	1	1	1	1	1
KOG0710 Molecular chaperone (small heat-shock protein Hsp26/Hsp42)	0	1	0	0	0
KOG3003 Molecular chaperone of the GrpE family	1	1	1	1	1
KOG3501 Molecular chaperone Prefoldin, subunit 1	0	0	0	0	0
KOG4098 Molecular chaperone Prefoldin, subunit 2	1	1	1	1	1
KOG3313 Molecular chaperone Prefoldin, subunit 3	1	1	1	1	1
KOG1760 Molecular chaperone Prefoldin, subunit 4	1	1	1	1	1
KOG3048 Molecular chaperone Prefoldin, subunit 5	1	1	1	1	1
KOG4434 Molecular chaperone SEC63, endoplasmic reticulum translocon component	0	0	0	0	0
KOG0104 Molecular chaperones GRP170/SIL1, HSP70 superfamily	1	1	1	1	1
KOG0100 Molecular chaperones GRP78/BiP/KAR2, HSP70 superfamily	1	1	1	2	1
KOG0103 Molecular chaperones HSP105/HSP110/SSE1, HSP70 superfamily	1	1	1	2	1
KOG0101 Molecular chaperones HSP70/HSC70, HSP70 superfamily	4	4	4	5	4
KOG0102 Molecular chaperones mortalin/PBP74/GRP75, HSP70 superfamily	2	2	2	2	2
KOG0548 Molecular co-chaperone STI1	1	1	3	1	2
KOG0841 Multifunctional chaperone (14-3-3 family)	1	1	1	1	1
KOG4151 Myosin assembly protein/sexual cycle protein and related proteins	1	1	1	1	1
KOG0505 Myosin phosphatase, regulatory subunit	0	0	0	0	0
KOG1111 N-acetylglucosaminyltransferase complex, subunit PIG-A/SPT14, required for phosphatidylinositol biosynthesis/Sulfolipid synthase	1	1	1	1	1
KOG1183 N-acetylglucosaminyltransferase complex, subunit PIG-Q/GPI1, required for phosphatidylinositol biosynthesis	1	1	1	1	1
KOG0959 N-arginine dibasic convertase NRD1 and related Zn2+-dependent endopeptidases, insulinase superfamily	2	2	3	2	2
KOG1140 N-end rule pathway, recognition component UBR1	2	2	2	3	2
KOG1037 NAD+ ADP-ribosyltransferase Parp, required for poly-ADP ribosylation of nuclear proteins	0	0	0	0	0
KOG2016 NEDD8-activating complex, APP-BP1/UBA5 component	1	1	1	1	1
KOG2015 NEDD8-activating complex, catalytic component UBA3	1	1	1	1	1
KOG2358 NifU-like domain-containing proteins	2	2	2	2	2
KOG0428 Non-canonical ubiquitin conjugating enzyme 1	0	0	0	0	0
KOG0733 Nuclear AAA ATPase (VCP subfamily)	1	1	1	1	1
KOG1444 Nucleotide-sugar transporter VRG4/SQV-7	1	1	1	1	1
KOG4626 O-linked N-acetylglucosamine transferase OGT	0	0	0	0	0
KOG2291 Oligosaccharyltransferase, alpha subunit (ribophorin I)	1	1	1	1	1
KOG2754 Oligosaccharyltransferase, beta subunit	1	1	1	1	1
KOG2447 Oligosaccharyltransferase, delta subunit (ribophorin II)	1	1	1	1	1
KOG2603 Oligosaccharyltransferase, gamma subunit	1	2	2	2	2
KOG2292 Oligosaccharyltransferase, STT3 subunit	1	1	1	1	1
KOG2605 OTU (ovarian tumor)-like cysteine protease	0	0	0	0	0
KOG2606 OTU (ovarian tumor)-like cysteine protease	1	1	1	1	1
KOG3288 OTU-like cysteine protease	1	1	1	1	1
KOG2541 Palmitoyl protein thioesterase	1	1	1	1	1
KOG3258 Parvulin-like peptidyl-prolyl cis-trans isomerase	0	0	0	0	0
KOG2661 Peptidase family M48	1	1	1	1	1
KOG1635 Peptide methionine sulfoxide reductase	1	1	1	1	1
KOG0909 Peptide:N-glycanase	1	1	1	1	1
KOG0880 Peptidyl-prolyl cis-trans isomerase	2	2	2	2	2
KOG0885 Peptidyl-prolyl cis-trans isomerase	1	0	1	1	0
KOG3259 Peptidyl-prolyl cis-trans isomerase	1	1	1	1	1
KOG3567 Peptidylglycine alpha-amidating monooxygenase	0	0	0	0	0
KOG2629 Peroxisomal membrane anchor protein (peroxin)	1	1	1	1	1
KOG0736 Peroxisome assembly factor 2 containing the AAA+-type ATPase domain	1	1	1	1	1
KOG3736 Polypeptide N-acetylgalactosaminyltransferase	0	0	0	0	0
KOG2018 Predicted dinucleotide-utilizing enzyme involved in molybdopterin and thiamine biosynthesis	1	1	1	1	1
KOG0311 Predicted E3 ubiquitin ligase	0	0	0	0	0
KOG0314 Predicted E3 ubiquitin ligase	1	1	1	1	1
KOG0320 Predicted E3 ubiquitin ligase	0	0	0	0	0
KOG0801 Predicted E3 ubiquitin ligase	0	0	0	0	0
KOG0803 Predicted E3 ubiquitin ligase	1	1	1	1	2
KOG0823 Predicted E3 ubiquitin ligase	0	0	0	0	0
KOG0824 Predicted E3 ubiquitin ligase	0	0	0	0	0
KOG0827 Predicted E3 ubiquitin ligase	0	0	0	0	0
KOG0828 Predicted E3 ubiquitin ligase	1	1	1	2	1
KOG1039 Predicted E3 ubiquitin ligase	1	0	1	1	1
KOG1100 Predicted E3 ubiquitin ligase	0	0	0	0	0
KOG1571 Predicted E3 ubiquitin ligase	0	0	0	0	0
KOG1812 Predicted E3 ubiquitin ligase	0	0	0	0	0
KOG1813 Predicted E3 ubiquitin ligase	1	0	1	1	1
KOG1814 Predicted E3 ubiquitin ligase	0	0	1	1	1
KOG1815 Predicted E3 ubiquitin ligase	1	2	1	1	1
KOG2164 Predicted E3 ubiquitin ligase	2	2	2	2	1
KOG2177 Predicted E3 ubiquitin ligase	2	1	1	1	2
KOG2231 Predicted E3 ubiquitin ligase	1	1	1	1	1
KOG2817 Predicted E3 ubiquitin ligase	0	1	1	1	1
KOG2879 Predicted E3 ubiquitin ligase	1	1	1	1	1
KOG3161 Predicted E3 ubiquitin ligase	0	0	0	0	0
KOG3268 Predicted E3 ubiquitin ligase	0	0	0	0	0
KOG3579 Predicted E3 ubiquitin ligase	0	0	0	0	0
KOG3970 Predicted E3 ubiquitin ligase	0	0	0	0	0
KOG4159 Predicted E3 ubiquitin ligase	1	1	1	1	1
KOG4172 Predicted E3 ubiquitin ligase	0	0	0	0	0
KOG4185 Predicted E3 ubiquitin ligase	0	0	0	0	0
KOG4265 Predicted E3 ubiquitin ligase	0	1	0	0	0
KOG4275 Predicted E3 ubiquitin ligase	0	0	0	0	0
KOG4628 Predicted E3 ubiquitin ligase	1	2	1	2	2
KOG4692 Predicted E3 ubiquitin ligase	0	0	0	0	0
KOG3800 Predicted E3 ubiquitin ligase containing RING finger, subunit of transcription/repair factor TFIIH and CDK-activating kinase assembly factor	1	1	1	1	1
KOG0826 Predicted E3 ubiquitin ligase involved in peroxisome organization	1	1	1	1	1
KOG0317 Predicted E3 ubiquitin ligase, integral peroxisomal membrane protein	1	1	1	1	1
KOG2903 Predicted glutathione S-transferase	1	1	1	1	1
KOG2088 Predicted lipase/calmodulin-binding heat-shock protein	0	0	0	0	0
KOG2707 Predicted metalloprotease with chaperone activity (RNAse H/HSP70 fold)	1	1	1	1	1
KOG2708 Predicted metalloprotease with chaperone activity (RNAse H/HSP70 fold)	1	1	1	1	1
KOG1150 Predicted molecular chaperone (DnaJ superfamily)	1	0	1	1	1
KOG2813 Predicted molecular chaperone, contains DnaJ domain	0	0	0	0	0
KOG0415 Predicted peptidyl prolyl cis-trans isomerase	0	0	0	1	0
KOG0856 Predicted pilin-like transcription factor	1	1	1	1	1
KOG3737 Predicted polypeptide N-acetylgalactosaminyltransferase	0	0	0	0	0
KOG3738 Predicted polypeptide N-acetylgalactosaminyltransferase	0	0	0	0	0
KOG4755 Predicted pyroglutamyl peptidase	0	0	0	0	0
KOG1734 Predicted RING-containing E3 ubiquitin ligase	0	0	0	0	0
KOG2463 Predicted RNA-binding protein Nob1p involved in 26S proteasome assembly	1	0	1	1	1
KOG3273 Predicted RNA-binding protein Pno1p interacting with Nob1p and involved in 26S proteasome assembly	1	1	1	1	1
KOG2237 Predicted serine protease	0	0	0	0	0
KOG2157 Predicted tubulin-tyrosine ligase	1	2	1	2	1
KOG2689 Predicted ubiquitin regulatory protein	1	1	1	1	1
KOG2699 Predicted ubiquitin regulatory protein	0	0	0	1	1
KOG1364 Predicted ubiquitin regulatory protein, contains UAS and UBX domains	1	1	1	1	1
KOG0897 Predicted ubiquitin-conjugating enzyme	0	0	0	0	0
KOG4588 Predicted ubiquitin-conjugating enzyme	0	0	0	0	0
KOG1139 Predicted ubiquitin-protein ligase of the N-recognin family	0	0	0	0	0
KOG0943 Predicted ubiquitin-protein ligase/hyperplastic discs protein, HECT superfamily	0	0	0	0	0
KOG0961 Predicted Zn2+-dependent endopeptidase, insulinase superfamily	1	1	1	1	1
KOG3478 Prefoldin subunit 6, KE2 family	1	1	1	1	1
KOG4130 Prenyl protein protease	1	1	1	1	1
KOG3083 Prohibitin	1	1	2	1	2
KOG3090 Prohibitin-like protein	1	1	1	1	1
KOG2183 Prolylcarboxypeptidase (angiotensinase C)	0	0	0	0	0
KOG4187 Proprotein convertase (PC) 2 chaperone involved in secretion (neuroendocrine protein 7B2)	0	0	0	0	0
KOG0778 Protease, Ulp1 family	1	1	2	1	1
KOG0779 Protease, Ulp1 family	1	1	1	1	1
KOG4470 Proteasome activator subunit	0	0	0	0	0
KOG4761 Proteasome formation inhibitor PI31	0	0	0	0	0
KOG3061 Proteasome maturation factor	1	1	1	1	1
KOG1500 Protein arginine N-methyltransferase CARM1	0	0	0	0	0
KOG1499 Protein arginine N-methyltransferase PRMT1 and related enzymes	1	1	1	1	1
KOG3439 Protein conjugation factor involved in autophagy	1	1	1	1	1
KOG0190 Protein disulfide isomerase (prolyl 4-hydroxylase beta subunit)	1	1	1	4	2
KOG0530 Protein farnesyltransferase, alpha subunit/protein geranylgeranyltransferase type I, alpha subunit	1	1	1	1	1
KOG0367 Protein geranylgeranyltransferase Type I, beta subunit	1	1	1	1	1
KOG0529 Protein geranylgeranyltransferase type II, alpha subunit	1	1	1	1	1
KOG0366 Protein geranylgeranyltransferase type II, beta subunit	1	1	1	1	1
KOG2976 Protein involved in autophagy and nutrient starvation	1	1	1	1	1
KOG4041 Protein phosphatase 1, regulatory (inhibitor) subunit PPP1R2	0	0	0	0	0
KOG3986 Protein phosphatase, regulatory subunit PPP1R3C/D	2	2	2	2	2
KOG1661 Protein-L-isoaspartate(D-aspartate) O-methyltransferase	0	0	0	0	0
KOG3988 Protein-tyrosine sulfotransferase TPST1/TPST2	0	0	0	0	0
KOG1046 Puromycin-sensitive aminopeptidase and related aminopeptidases	3	3	2	3	2
KOG2679 Purple (tartrate-resistant) acid phosphatase	0	0	0	0	0
KOG0745 Putative ATP-dependent Clp-type protease (AAA+ ATPase superfamily)	0	0	0	0	0
KOG2738 Putative methionine aminopeptidase	2	1	1	1	1
KOG0168 Putative ubiquitin fusion degradation protein	0	0	0	0	0
KOG4598 Putative ubiquitin-specific protease	0	0	0	0	0
KOG1439 RAB proteins geranylgeranyltransferase component A (RAB escort protein)	2	2	2	2	2
KOG4127 Renal dipeptidase	2	2	0	1	0
KOG1645 RING-finger-containing E3 ubiquitin ligase	0	0	0	0	0
KOG2590 RNA-binding protein LARP/SRO9 and related La domain proteins	1	1	1	1	1
KOG2930 SCF ubiquitin ligase, Rbx1 component	1	1	1	0	1
KOG1724 SCF ubiquitin ligase, Skp1 component	1	1	1	1	1
KOG2120 SCF ubiquitin ligase, Skp2 component	0	0	0	0	0
KOG3457 Sec61 protein translocation complex, beta subunit	1	1	1	0	1
KOG1283 Serine carboxypeptidases	0	0	0	0	0
KOG1282 Serine carboxypeptidases (lysosomal cathepsin A)	5	5	5	3	4
KOG1357 Serine palmitoyltransferase	1	1	1	1	1
KOG1358 Serine palmitoyltransferase	1	1	1	1	1
KOG1320 Serine protease	0	0	0	0	0
KOG4295 Serine proteinase inhibitor (KU family)	0	0	0	0	0
KOG4597 Serine proteinase inhibitor (KU family) with thrombospondin repeats	0	2	0	0	0
KOG0595 Serine/threonine-protein kinase involved in autophagy	1	1	1	1	1
KOG0884 Similar to cyclophilin-type peptidyl-prolyl cis-trans isomerase	0	0	0	0	0
KOG2014 SMT3/SUMO-activating complex, AOS1/RAD31 component	1	1	1	1	1
KOG2013 SMT3/SUMO-activating complex, catalytic component UBA2	1	1	1	1	1
KOG4266 Subtilisin kexin isozyme-1/site 1 protease, subtilase superfamily	0	0	0	0	0
KOG3525 Subtilisin-like proprotein convertase	1	1	1	1	1
KOG3526 Subtilisin-like proprotein convertase	0	0	0	0	0
KOG1153 Subtilisin-related protease/Vacuolar protease B	3	3	4	3	4
KOG3922 Sulfotransferases	0	0	0	0	0
KOG0912 Thiol-disulfide isomerase and thioredoxin	0	0	0	1	1
KOG0913 Thiol-disulfide isomerase and thioredoxin	0	0	0	0	0
KOG0907 Thioredoxin	2	2	2	1	2
KOG0404 Thioredoxin reductase	1	1	1	1	1
KOG4716 Thioredoxin reductase	0	0	0	0	0
KOG0908 Thioredoxin-like protein	1	1	1	0	1
KOG0910 Thioredoxin-like protein	0	0	0	0	0
KOG0914 Thioredoxin-like protein	0	0	0	0	0
KOG1730 Thioredoxin-like protein	1	1	1	1	1
KOG0191 Thioredoxin/protein disulfide isomerase	4	3	4	3	2
KOG2195 Transferrin receptor and related proteins containing the protease-associated (PA) domain	5	4	5	5	5
KOG2657 Transmembrane glycoprotein nicastrin	0	0	0	0	0
KOG1373 Transport protein Sec61, alpha subunit	2	2	2	2	2
KOG1114 Tripeptidyl peptidase II	0	0	0	0	0
KOG2155 Tubulin-tyrosine ligase-related protein	0	0	0	0	0
KOG2156 Tubulin-tyrosine ligase-related protein	0	0	0	0	0
KOG2158 Tubulin-tyrosine ligase-related protein	0	0	0	0	0
KOG0879 U-snRNP-associated cyclophilin type peptidyl-prolyl cis-trans isomerase	0	1	0	0	0
KOG2012 Ubiquitin activating enzyme UBA1	1	1	1	1	1
KOG0001 Ubiquitin and ubiquitin-like proteins	1	1	1	4	3
KOG1868 Ubiquitin C-terminal hydrolase	2	2	2	2	2
KOG1870 Ubiquitin C-terminal hydrolase	2	2	2	2	3
KOG2778 Ubiquitin C-terminal hydrolase	1	1	1	1	1
KOG1415 Ubiquitin C-terminal hydrolase UCHL1	1	1	1	1	1
KOG1863 Ubiquitin carboxyl-terminal hydrolase	2	2	2	2	2
KOG1865 Ubiquitin carboxyl-terminal hydrolase	0	0	0	1	0
KOG1866 Ubiquitin carboxyl-terminal hydrolase	0	0	0	0	0
KOG1887 Ubiquitin carboxyl-terminal hydrolase	0	0	0	0	0
KOG0427 Ubiquitin conjugating enzyme	1	1	1	1	1
KOG2042 Ubiquitin fusion degradation protein-2	1	1	1	1	1
KOG1816 Ubiquitin fusion-degradation protein	2	1	1	2	1
KOG0940 Ubiquitin protein ligase RSP5/NEDD4	1	1	1	1	1
KOG0895 Ubiquitin-conjugating enzyme	0	0	0	0	0
KOG3011 Ubiquitin-conjugating enzyme	0	0	0	0	0
KOG0896 Ubiquitin-conjugating enzyme E2	1	1	1	1	1
KOG0429 Ubiquitin-conjugating enzyme-related protein Ft1, involved in programmed cell death	0	0	0	0	0
KOG0005 Ubiquitin-like protein	1	1	1	0	0
KOG0010 Ubiquitin-like protein	1	1	1	0	1
KOG3493 Ubiquitin-like protein	1	1	1	1	1
KOG4146 Ubiquitin-like protein	1	1	1	0	1
KOG4248 Ubiquitin-like protein, regulator of apoptosis	0	0	0	0	0
KOG1769 Ubiquitin-like proteins	1	1	1	0	1
KOG0009 Ubiquitin-like/40S ribosomal S30 protein fusion	1	0	0	0	1
KOG0416 Ubiquitin-protein ligase	1	1	1	1	1
KOG0417 Ubiquitin-protein ligase	3	3	3	3	3
KOG0418 Ubiquitin-protein ligase	1	1	1	1	1
KOG0419 Ubiquitin-protein ligase	1	1	1	1	1
KOG0420 Ubiquitin-protein ligase	1	1	1	0	1
KOG0421 Ubiquitin-protein ligase	0	0	0	0	0
KOG0422 Ubiquitin-protein ligase	0	0	0	0	0
KOG0423 Ubiquitin-protein ligase	0	0	0	0	0
KOG0424 Ubiquitin-protein ligase	1	1	1	1	1
KOG0425 Ubiquitin-protein ligase	1	1	1	1	1
KOG0426 Ubiquitin-protein ligase	1	1	1	1	1
KOG0894 Ubiquitin-protein ligase	1	1	1	1	1
KOG1864 Ubiquitin-specific protease	1	1	1	1	1
KOG1867 Ubiquitin-specific protease	3	3	3	2	2
KOG1871 Ubiquitin-specific protease	1	1	1	1	1
KOG1872 Ubiquitin-specific protease	1	1	1	1	1
KOG1873 Ubiquitin-specific protease	0	0	0	0	0
KOG0944 Ubiquitin-specific protease UBP14	1	1	1	1	1
KOG2391 Vacuolar sorting protein/ubiquitin receptor VPS23	1	1	1	1	1
KOG0724 Zuotin and related molecular chaperones (DnaJ superfamily), contains DNA-binding domains	2	2	2	2	2
Signal transduction mechanisms	281	278	299	296	275
KOG0256 1-aminocyclopropane-1-carboxylate synthase, and related proteins	0	0	0	0	0
KOG1229 3'5'-cyclic nucleotide phosphodiesterases	0	0	0	0	0
KOG0592 3-phosphoinositide-dependent protein kinase (PDK1)	2	2	2	2	2
KOG2546 Abl interactor ABI-1, contains SH3 domain	0	0	0	0	0
KOG3645 Acetylcholine receptor	0	0	0	0	0
KOG4389 Acetylcholinesterase/Butyrylcholinesterase	0	0	0	0	0
KOG0199 ACK and related non-receptor tyrosine kinases	0	0	0	0	0
KOG3671 Actin regulatory protein (Wiskott-Aldrich syndrome protein)	1	1	1	1	1
KOG1044 Actin-binding LIM Zn-finger protein Limatin involved in axon guidance	0	0	0	0	0
KOG2052 Activin A type IB receptor, serine/threonine protein kinase	0	0	0	0	0
KOG3860 Acyltransferase required for palmitoylation of Hedgehog (Hh) family of secreted signaling proteins	1	1	1	1	1
KOG4637 Adaptor for phosphoinositide 3-kinase	0	0	0	0	0
KOG4348 Adaptor protein CMS/SETA	0	0	0	1	0
KOG3535 Adaptor protein Disabled	0	0	0	0	0
KOG1703 Adaptor protein Enigma and related PDZ-LIM proteins	2	1	2	2	2
KOG3601 Adaptor protein GRB2, contains SH2 and SH3 domains	1	1	1	1	1
KOG4226 Adaptor protein NCK/Dock, contains SH2 and SH3 domains	1	0	1	1	1
KOG2561 Adaptor protein NUB1, contains UBA domain	0	0	0	0	0
KOG3537 Adaptor protein NUMB	0	0	0	0	0
KOG2856 Adaptor protein PACSIN	0	0	0	0	0
KOG3842 Adaptor protein Pellino	0	0	0	0	0
KOG3697 Adaptor protein SHC and related proteins	0	0	0	0	0
KOG2675 Adenylate cyclase-associated protein (CAP/Srv2p)	1	1	1	1	1
KOG4564 Adenylate cyclase-coupled calcitonin receptor	0	0	0	0	0
KOG0704 ADP-ribosylation factor GTPase activator	1	1	1	1	1
KOG3956 Alpha 2-macroglobulin receptor-associated protein	0	0	0	0	0
KOG2642 Alpha-1,2 glucosyltransferase/transcriptional activator	1	1	1	1	1
KOG1212 Amidases	7	6	4	3	3
KOG4728 Anti-apoptotic Bcl-2 family proteins, prevent opening of mitochondrial porin channel	0	0	0	0	0
KOG4006 Anti-proliferation factor BTG1/TOB	0	0	0	0	0
KOG2213 Apoptosis inhibitor 5/fibroblast growth factor 2-interacting factor 2, and related proteins	0	0	0	0	0
KOG4658 Apoptotic ATPase	0	0	0	0	0
KOG3876 Arfaptin and related proteins	0	0	0	0	0
KOG1989 ARK protein kinase family	2	2	2	2	2
KOG4203 Armadillo/beta-Catenin/plakoglobin	3	3	3	3	3
KOG3865 Arrestin	0	0	0	0	0
KOG1388 Attractin and platelet-activating factor acetylhydrolase	0	0	0	0	0
KOG4222 Axon guidance receptor Dscam	0	0	0	0	0
KOG4361 BCL2-associated athanogene-like proteins and related BAG family chaperone regulators	0	1	0	0	0
KOG2751 Beclin-like protein	1	1	1	1	1
KOG2122 Beta-catenin-binding protein APC, contains ARM repeats	0	0	0	0	0
KOG3348 BolA (bacterial stress-induced morphogen)-related protein	2	2	2	2	2
KOG4158 BRPK/PTEN-induced protein kinase	0	0	0	0	0
KOG2008 BTK-associated SH3-domain binding protein SAB	0	0	0	0	0
KOG2591 c-Mpl binding protein, contains La domain	0	0	0	0	0
KOG4297 C-type lectin	0	1	0	0	0
KOG2243 Ca2+ release channel (ryanodine receptor)	0	0	0	0	0
KOG0044 Ca2+ sensor (EF-Hand superfamily)	1	1	1	1	1
KOG1420 Ca2+-activated K+ channel Slowpoke, alpha subunit	0	0	0	0	0
KOG4499 Ca2+-binding protein Regucalcin/SMP30	2	1	1	2	1
KOG0037 Ca2+-binding protein, EF-Hand protein superfamily	1	1	1	1	1
KOG3543 Ca2+-dependent activator protein	0	0	0	0	0
KOG1028 Ca2+-dependent phospholipid-binding protein Synaptotagmin, required for synaptic vesicle and secretory granule exocytosis	0	0	0	0	0
KOG3599 Ca2+-modulated nonselective cation channel polycystin	0	3	0	0	0
KOG3676 Ca2+-permeable cation channel OSM-9 and related channels (OTRPC family)	0	0	0	1	0
KOG0585 Ca2+/calmodulin-dependent protein kinase kinase beta and related serine/threonine protein kinases	2	2	2	2	2
KOG0032 Ca2+/calmodulin-dependent protein kinase, EF-Hand protein superfamily	6	6	7	5	6
KOG0033 Ca2+/calmodulin-dependent protein kinase, EF-Hand protein superfamily	0	0	0	0	0
KOG0034 Ca2+/calmodulin-dependent protein phosphatase (calcineurin subunit B), EF-Hand superfamily protein	1	1	1	1	1
KOG3614 Ca2+/Mg2+-permeable cation channels (LTRPC family)	0	0	0	0	0
KOG1306 Ca2+/Na+ exchanger NCX1 and related proteins	0	0	0	0	0
KOG2370 Cactin	0	0	0	0	0
KOG4289 Cadherin EGF LAG seven-pass G-type receptor	0	0	0	0	0
KOG4019 Calcineurin-mediated signaling pathway inhibitor DSCR1	1	1	1	1	0
KOG0609 Calcium/calmodulin-dependent serine protein kinase/membrane-associated guanylate kinase	0	0	0	0	0
KOG3260 Calcyclin-binding protein CacyBP	0	0	0	0	0
KOG0027 Calmodulin and related proteins (EF-Hand superfamily)	3	3	3	2	2
KOG2127 Calmodulin-binding protein CRAG, contains DENN domain	0	0	0	0	0
KOG0616 cAMP-dependent protein kinase catalytic subunit (PKA)	2	2	2	2	2
KOG1113 cAMP-dependent protein kinase types I and II, regulatory subunit	1	1	1	1	1
KOG2378 cAMP-regulated guanine nucleotide exchange factor	0	0	0	0	0
KOG3542 cAMP-regulated guanine nucleotide exchange factor	0	0	0	0	0
KOG1163 Casein kinase (serine/threonine/tyrosine protein kinase)	0	0	0	0	0
KOG1164 Casein kinase (serine/threonine/tyrosine protein kinase)	1	0	1	1	1
KOG1165 Casein kinase (serine/threonine/tyrosine protein kinase)	2	2	2	2	2
KOG0668 Casein kinase II, alpha subunit	3	3	2	2	2
KOG3092 Casein kinase II, beta subunit	2	2	2	2	2
KOG0507 CASK-interacting adaptor protein (caskin) and related proteins with ankyrin repeats and SAM domain	0	0	1	0	0
KOG4504 Cation-independent mannose-6-phosphate receptor CI-MPR	1	1	1	1	1
KOG4406 CDC42 Rho GTPase-activating protein	1	1	1	1	1
KOG2492 CDK5 activator-binding protein	0	0	0	0	0
KOG2607 CDK5 activator-binding protein	0	0	0	0	0
KOG2952 Cell cycle control protein	2	2	2	2	2
KOG3816 Cell differentiation regulator of the Headcase family	0	0	0	0	0
KOG3606 Cell polarity protein PAR6	0	0	0	0	0
KOG2232 Ceramidases	0	0	0	0	0
KOG1115 Ceramide kinase	0	0	0	0	0
KOG0614 cGMP-dependent protein kinase	0	0	0	0	0
KOG4038 cGMP-phosphodiesterase, delta subunit	0	0	0	0	0
KOG1453 Chimaerin and related Rho GTPase activating proteins	0	0	0	0	1
KOG3753 Circadian clock protein period	0	0	0	0	0
KOG4156 Claspin, protein mediating phosphorylation and activation of Chk1 protein kinase in the DNA replication checkpoint response	0	0	0	0	0
KOG0251 Clathrin assembly protein AP180 and related proteins, contain ENTH domain	1	1	1	1	1
KOG2283 Clathrin coat dissociation kinase GAK/PTEN/Auxilin and related tyrosine phosphatases	1	1	1	1	1
KOG4035 Coeffector of mDia Rho GTPase, regulates actin polymerization and cell adhesion turnover	1	1	1	1	1
KOG4825 Component of synaptic membrane glycine-, glutamate- and thienylcyclohexylpiperidine-binding glycoprotein (43kDa)	0	0	0	0	0
KOG3170 Conserved phosducin-like protein	1	1	1	1	1
KOG3171 Conserved phosducin-like protein	0	0	0	0	0
KOG0686 COP9 signalosome, subunit CSN1	0	0	0	0	0
KOG1464 COP9 signalosome, subunit CSN2	1	1	1	1	1
KOG2582 COP9 signalosome, subunit CSN3	0	0	0	0	0
KOG1497 COP9 signalosome, subunit CSN4	0	0	0	0	0
KOG1554 COP9 signalosome, subunit CSN5	1	1	1	1	1
KOG3050 COP9 signalosome, subunit CSN6	0	0	0	0	0
KOG3250 COP9 signalosome, subunit CSN7	0	0	0	0	0
KOG4414 COP9 signalosome, subunit CSN8	0	0	0	0	0
KOG1327 Copine	0	0	0	0	0
KOG4792 Crk family adapters	0	0	0	0	0
KOG3688 Cyclic GMP phosphodiesterase	0	0	0	0	0
KOG3689 Cyclic nucleotide phosphodiesterase	1	1	1	1	1
KOG0499 Cyclic nucleotide-gated cation channel CNCG4	0	0	0	0	0
KOG0500 Cyclic nucleotide-gated cation channel CNGA1-3 and related proteins	0	0	0	0	0
KOG4713 Cyclin-dependent kinase 2-associated protein	0	0	0	0	0
KOG0662 Cyclin-dependent kinase CDK5	0	0	0	0	0
KOG4743 Cyclin-dependent kinase inhibitor	0	0	0	0	0
KOG4566 Cytokine-inducible SH2 protein	0	0	0	0	0
KOG3699 Cytoskeletal protein Adducin	2	1	2	3	2
KOG0045 Cytosolic Ca2+-dependent cysteine protease (calpain), large subunit (EF-Hand protein superfamily)	1	1	1	1	1
KOG2293 Daxx-interacting protein MSP58/p78, contains FHA domain	0	0	0	0	0
KOG0787 Dehydrogenase kinase	3	3	4	3	1
KOG0133 Deoxyribodipyrimidine photolyase/cryptochrome	0	1	0	1	0
KOG1169 Diacylglycerol kinase	0	0	0	0	0
KOG2839 Diadenosine and diphosphoinositol polyphosphate phosphohydrolase	1	1	1	1	1
KOG1094 Discoidin domain receptor DDR1	0	0	0	0	0
KOG4047 Docking protein 1 (p62dok)	0	0	0	0	0
KOG4841 Dolichol-phosphate mannosyltransferase, subunit 3	0	1	1	1	1
KOG4286 Dystrophin-like protein	0	0	0	0	0
KOG3710 EGL-Nine (EGLN) protein	0	0	0	0	0
KOG1029 Endocytic adaptor protein intersectin	1	0	0	1	1
KOG1954 Endocytosis/signaling protein EHD1	0	0	0	0	0
KOG3858 Ephrin, ligand for Eph receptor tyrosine kinase	0	0	0	0	0
KOG1025 Epidermal growth factor receptor EGFR and related tyrosine kinases	0	0	0	0	0
KOG3557 Epidermal growth factor receptor kinase substrate	0	0	0	0	0
KOG4296 Epithelin/granulin	0	0	0	0	0
KOG2729 ER vesicle integral membrane protein involved in establishing cell polarity, signaling and protein degradation	1	1	1	1	1
KOG2264 Exostosin EXT1L	0	0	0	0	0
KOG4237 Extracellular matrix protein slit, contains leucine-rich and EGF-like repeats	0	0	0	0	0
KOG1550 Extracellular protein SEL-1 and related proteins	3	3	3	3	3
KOG4244 Failed axon connections (fax) protein/glutathione S-transferase-like protein	0	0	0	0	0
KOG4352 Fas-mediated apoptosis inhibitor FAIM	0	0	0	0	0
KOG4335 FERM domain-containing protein KRIT1	0	0	0	0	0
KOG3979 FGF receptor activating protein 1	1	1	2	1	1
KOG1217 Fibrillins and related proteins containing Ca2+-binding EGF-like domains	0	0	0	0	0
KOG3885 Fibroblast growth factor	0	0	0	0	0
KOG0200 Fibroblast/platelet-derived growth factor receptor and related receptor tyrosine kinases	0	0	0	0	0
KOG1701 Focal adhesion adaptor protein Paxillin and related LIM proteins	0	0	0	0	0
KOG2272 Focal adhesion protein PINCH-1, contains LIM domains	0	0	0	0	0
KOG1930 Focal adhesion protein Tensin, contains PTB domain	0	0	0	0	0
KOG4257 Focal adhesion tyrosine kinase FAK, contains FERM domain	0	0	0	0	0
KOG3872 FOG: FHA domain	2	3	2	2	2
KOG3575 FOG: Hormone receptors	0	0	0	0	0
KOG3510 FOG: Immunoglobulin C-2 Type/fibronectin type III domains	0	0	0	0	0
KOG1704 FOG: LIM domain	1	1	1	1	1
KOG4641 FOG: Toll/interleukin receptor and related proteins containing LRR and TIR repeats	0	0	4	3	1
KOG0279 G protein beta subunit-like protein	2	1	1	1	1
KOG4119 G protein gamma subunit	0	0	0	0	0
KOG3589 G protein signaling regulators	0	1	0	1	0
KOG0085 G protein subunit Galphaq/Galphay, small G protein superfamily	0	0	0	0	0
KOG0099 G protein subunit Galphas, small G protein superfamily	0	1	0	0	0
KOG4219 G protein-coupled receptor	0	0	0	0	0
KOG0986 G protein-coupled receptor kinase	0	0	0	0	0
KOG4193 G protein-coupled receptors	0	0	0	0	0
KOG2569 G protein-coupled seven transmembrane receptor	0	0	0	0	0
KOG0082 G-protein alpha subunit (small G protein superfamily)	3	3	3	3	3
KOG3642 GABA receptor	0	0	0	0	0
KOG3643 GABA receptor	0	0	0	0	0
KOG1055 GABA-B ion channel receptor subunit GABABR1 and related subunits, G-protein coupled receptor superfamily	0	0	0	0	0
KOG4104 Ganglioside-induced differentiation associated protein 3	0	0	0	0	0
KOG4405 GDP dissociation inhibitor	0	0	0	0	0
KOG4476 Gluconate transport-inducing protein	2	2	2	2	2
KOG4050 Glutamate transporter EAAC1-interacting protein GTRAP3-18	0	0	0	0	0
KOG1054 Glutamate-gated AMPA-type ion channel receptor subunit GluR2 and related subunits	0	0	0	0	0
KOG1052 Glutamate-gated kainate-type ion channel receptor subunit GluR5 and related subunits	0	0	0	0	0
KOG1056 Glutamate-gated metabotropic ion channel receptor subunit GRM2 and related subunits, G-protein coupled receptor superfamily	0	0	0	0	0
KOG1053 Glutamate-gated NMDA-type ion channel receptor subunit GRIN2A and related subunits	0	0	0	0	0
KOG2087 Glycoprotein hormone receptor	0	0	0	0	0
KOG2124 Glycosylphosphatidylinositol anchor synthesis protein	1	1	1	1	1
KOG2125 Glycosylphosphatidylinositol anchor synthesis protein	1	1	2	2	2
KOG2126 Glycosylphosphatidylinositol anchor synthesis protein	1	1	1	1	1
KOG4306 Glycosylphosphatidylinositol-specific phospholipase C	1	0	2	0	2
KOG3751 Growth factor receptor-bound proteins (GRB7, GRB10, GRB14)	0	1	0	0	0
KOG1630 Growth hormone-induced protein and related proteins	0	0	0	0	0
KOG3886 GTP-binding protein	1	1	1	1	1
KOG4252 GTP-binding protein	0	0	0	0	0
KOG1487 GTP-binding protein DRG1 (ODN superfamily)	1	1	1	1	1
KOG1486 GTP-binding protein DRG2 (ODN superfamily)	1	1	1	1	1
KOG0078 GTP-binding protein SEC4, small G protein superfamily, and related Ras family GTP-binding proteins	1	1	1	0	0
KOG4423 GTP-binding protein-like, RAS superfamily	0	0	0	0	0
KOG0084 GTPase Rab1/YPT1, small G protein superfamily, and related GTP-binding proteins	1	1	1	3	3
KOG0705 GTPase-activating protein Centaurin gamma (contains Ras-like GTPase, PH and ankyrin repeat domains)	0	0	0	0	0
KOG0818 GTPase-activating proteins of the GIT family	0	0	0	0	0
KOG4270 GTPase-activator protein	0	0	0	0	0
KOG4113 Guanine nucleotide exchange factor	1	1	0	1	1
KOG0689 Guanine nucleotide exchange factor for Rho and Rac GTPases	0	0	0	0	0
KOG3629 Guanine-nucleotide releasing factor	0	0	0	0	0
KOG3821 Heparin sulfate cell surface proteoglycan	0	0	0	0	0
KOG0889 Histone acetyltransferase SAGA, TRRAP/TRA1 component, PI-3 kinase superfamily	1	1	1	4	1
KOG1308 Hsp70-interacting protein Hip/Transient component of progesterone receptor complexes and an Hsp70-binding protein	0	0	0	0	0
KOG0972 Huntingtin interacting protein 1 (Hip1) interactor Hippi	0	0	0	0	0
KOG3558 Hypoxia-inducible factor 1/Neuronal PAS domain protein NPAS1	0	0	0	0	0
KOG2498 IK cytokine down-regulator of HLA class II	0	0	0	0	0
KOG1428 Inhibitor of type V adenylyl cyclases/Neuronal presynaptic protein Highwire/PAM/RPM-1	0	0	0	0	0
KOG3533 Inositol 1,4,5-trisphosphate receptor	0	0	0	0	0
KOG3853 Inositol monophosphatase	0	0	0	0	0
KOG4749 Inositol polyphosphate kinase	0	0	0	0	0
KOG1620 Inositol polyphosphate multikinase, component of the ARGR transcription regulatory complex	2	2	2	2	2
KOG4428 Inositol-polyphosphate 4-phosphatase	0	0	0	0	0
KOG4258 Insulin/growth factor receptor (contains protein kinase domain)	0	0	0	0	0
KOG2980 Integral membrane protease of the rhomboid family involved in different forms of regulated intramembrane proteolysis	1	1	1	1	1
KOG1226 Integrin beta subunit (N-terminal portion of extracellular region)	0	0	0	0	0
KOG0195 Integrin-linked kinase	0	0	0	0	0
KOG3941 Intermediate in Toll signal transduction pathway (ECSIT)	0	0	0	0	0
KOG3519 Invasion-inducing protein TIAM1/CDC24 and related RhoGEF GTPases	1	1	1	1	1
KOG2077 JNK/SAPK-associated protein-1	0	0	0	0	0
KOG0665 Jun-N-terminal kinase (JNK)	0	0	0	0	0
KOG0498 K+-channel ERG and related proteins, contain PAS/PAC sensor domain	0	0	0	0	1
KOG1307 K+-dependent Ca2+/Na+ exchanger NCKX1 and related proteins	0	0	0	0	0
KOG2279 Kinase anchor protein AKAP149, contains KH and Tudor RNA-binding domains	0	0	0	0	0
KOG2353 L-type voltage-dependent Ca2+ channel, alpha2/delta subunit	0	0	0	0	0
KOG3812 L-type voltage-dependent Ca2+ channel, beta subunit	0	0	0	0	0
KOG0671 LAMMER dual specificity kinases	1	1	1	1	1
KOG2174 Leptin receptor gene-related protein	1	2	2	2	2
KOG3644 Ligand-gated ion channel	0	0	0	0	0
KOG1215 Low-density lipoprotein receptors containing Ca2+-binding EGF-like domains	0	0	0	0	0
KOG1118 Lysophosphatidic acid acyltransferase endophilin/SH3GL, involved in synaptic vesicle formation	0	1	0	0	0
KOG1786 Lysosomal trafficking regulator LYST and related BEACH and WD40 repeat proteins	1	1	1	1	1
KOG3963 Mab-21-like cell fate specification proteins	0	0	0	0	0
KOG0604 MAP kinase-activated protein kinase 2	0	0	0	0	0
KOG0607 MAP kinase-interacting kinase and related serine/threonine protein kinases	0	0	0	0	0
KOG0661 MAPK related serine/threonine protein kinase	1	1	1	1	1
KOG3570 MAPK-activating protein DENN	0	0	0	0	0
KOG4645 MAPKKK (MAP kinase kinase kinase) SSK2 and related serine/threonine protein kinases	1	1	1	1	1
KOG0198 MEKK and related serine/threonine protein kinases	3	3	3	3	3
KOG4801 Member of the steroid/thyroid receptor superfamily	0	0	0	0	0
KOG4194 Membrane glycoprotein LIG-1	0	0	1	0	0
KOG1935 Membrane protein Patched/PTCH	0	0	0	0	0
KOG1818 Membrane trafficking and cell signaling protein HRS, contains VHS and FYVE domains	1	1	1	1	1
KOG4371 Membrane-associated protein tyrosine phosphatase PTP-BAS and related proteins, contain FERM domain	0	0	0	0	0
KOG0606 Microtubule-associated serine/threonine kinase and related proteins	0	0	0	0	0
KOG0660 Mitogen-activated protein kinase	5	5	8	4	5
KOG0984 Mitogen-activated protein kinase (MAPK) kinase MKK3/MKK6	0	0	0	0	0
KOG1006 Mitogen-activated protein kinase (MAPK) kinase MKK4	0	0	0	0	0
KOG0983 Mitogen-activated protein kinase (MAPK) kinase MKK7/JNKK2	0	0	0	0	0
KOG0581 Mitogen-activated protein kinase kinase (MAP2K)	3	3	3	3	3
KOG0576 Mitogen-activated protein kinase kinase kinase kinase (MAP4K), germinal center kinase family	0	0	0	0	0
KOG3775 Mitogen-activated protein kinase scaffold protein JIP	0	0	0	0	0
KOG4107 MP1 adaptor interacting protein P14	0	0	0	0	0
KOG4240 Multidomain protein, contains SPEC repeats, PH, SH3, and separate rac-specific and rho-specific guanine nucleotide exchange factor domains	0	0	0	0	0
KOG4220 Muscarinic acetylcholine receptor	0	0	0	0	0
KOG2437 Muskelin	0	0	0	0	0
KOG0505 Myosin phosphatase, regulatory subunit	0	0	0	0	0
KOG2322 N-methyl-D-aspartate receptor glutamate-binding subunit	1	1	1	1	1
KOG1023 Natriuretic peptide receptor, guanylate cyclase	0	0	0	0	0
KOG0664 Nemo-like MAPK-related serine/threonine protein kinase	0	0	0	0	0
KOG0403 Neoplastic transformation suppressor Pdcd4/MA-3, contains MA3 domain	0	0	0	0	0
KOG1026 Nerve growth factor receptor TRKA and related tyrosine kinases	0	0	0	0	0
KOG1480 Netrin transmembrane receptor unc-5	0	0	0	0	0
KOG3512 Netrin, axonal chemotropic factor	0	0	0	0	0
KOG1048 Neural adherens junction protein Plakophilin and related Armadillo repeat proteins	0	0	0	0	0
KOG3513 Neural cell adhesion molecule L1	0	0	0	0	0
KOG3884 Neural proliferation, differentiation and control protein	0	0	0	0	0
KOG3514 Neurexin III-alpha	0	0	0	0	0
KOG3516 Neurexin IV	0	0	0	0	0
KOG1011 Neurotransmitter release regulator, UNC-13	0	0	0	1	0
KOG4345 NF-kappa B regulator AP20/Cezanne	0	0	0	0	0
KOG1259 Nischarin, modulator of integrin alpha5 subunit action	0	0	1	1	0
KOG4458 Nitric oxide synthase-binding protein, contains PTB domain	0	0	0	0	0
KOG4440 NMDA selective glutamate-gated ion channel receptor subunit GRIN1	0	0	0	0	0
KOG4294 Non voltage-gated ion channels (DEG/ENaC family)	0	0	0	0	0
KOG4625 Notch signaling protein Neuralized, Nuez domain	0	0	0	0	0
KOG2265 Nuclear distribution protein NUDC	0	0	0	0	0
KOG1513 Nuclear helicase MOP-3/SNO (DEAD-box superfamily)	0	0	0	0	0
KOG4378 Nuclear protein COP1	0	0	0	0	0
KOG4846 Nuclear receptor	0	0	0	0	0
KOG4626 O-linked N-acetylglucosamine transferase OGT	0	0	0	0	0
KOG1451 Oligophrenin-1 and related Rho GTPase-activating proteins	0	0	0	0	0
KOG2605 OTU (ovarian tumor)-like cysteine protease	0	0	0	0	0
KOG2606 OTU (ovarian tumor)-like cysteine protease	1	1	1	1	1
KOG3288 OTU-like cysteine protease	1	1	1	1	1
KOG2209 Oxysterol-binding protein	0	0	0	1	0
KOG2210 Oxysterol-binding protein	2	2	3	2	3
KOG0578 p21-activated serine/threonine protein kinase	2	2	2	2	2
KOG3966 p53-mediated apoptosis protein EI24/PIG8	0	0	0	0	0
KOG3632 Peripheral benzodiazepine receptor PRAX-1	0	1	0	0	0
KOG3797 Peripheral-type benzodiazepine receptor and related proteins	0	0	0	0	0
KOG3723 PH domain protein Melted	0	0	0	0	0
KOG1997 PH domain-containing protein	0	0	0	0	0
KOG0904 Phosphatidylinositol 3-kinase catalytic subunit (p110)	0	0	0	0	0
KOG0906 Phosphatidylinositol 3-kinase VPS34, involved in signal transduction	1	1	1	1	1
KOG0902 Phosphatidylinositol 4-kinase	1	1	1	1	1
KOG2381 Phosphatidylinositol 4-kinase	1	0	1	1	1
KOG0903 Phosphatidylinositol 4-kinase, involved in intracellular trafficking and secretion	1	1	1	1	1
KOG3668 Phosphatidylinositol transfer protein	0	0	0	0	0
KOG0229 Phosphatidylinositol-4-phosphate 5-kinase	1	1	3	1	1
KOG0230 Phosphatidylinositol-4-phosphate 5-kinase and related FYVE finger-containing proteins	1	1	1	1	1
KOG2130 Phosphatidylserine-specific receptor PtdSerR, contains JmjC domain	1	1	1	1	1
KOG0905 Phosphoinositide 3-kinase	0	0	0	0	0
KOG0169 Phosphoinositide-specific phospholipase C	1	1	1	1	1
KOG2867 Phosphotyrosyl phosphatase activator	2	2	2	2	2
KOG4037 Photoreceptor synaptic vesicle protein HRG4/UNC-119	0	0	0	0	0
KOG3776 Plasma membrane glycoprotein CD36 and related membrane receptors	0	0	0	0	0
KOG3610 Plexins (functional semaphorin receptors)	0	0	0	0	0
KOG2064 Poly(ADP-ribose) glycohydrolase	0	0	0	0	0
KOG4162 Predicted calmodulin-binding protein	0	1	0	0	0
KOG0782 Predicted diacylglycerol kinase	0	0	0	0	0
KOG4572 Predicted DNA-binding transcription factor, interacts with stathmin	0	0	0	0	0
KOG1130 Predicted G-alpha GTPase interaction protein, contains GoLoco domain	0	0	0	0	0
KOG2417 Predicted G-protein coupled receptor	1	1	1	1	1
KOG2595 Predicted GTPase activator protein	1	1	1	1	1
KOG0702 Predicted GTPase-activating protein	0	0	0	0	0
KOG0703 Predicted GTPase-activating protein	2	1	2	2	2
KOG0706 Predicted GTPase-activating protein	1	1	1	1	1
KOG3520 Predicted guanine nucleotide exchange factor	0	0	0	0	0
KOG3521 Predicted guanine nucleotide exchange factor	0	0	0	0	0
KOG3522 Predicted guanine nucleotide exchange factor	0	0	0	0	0
KOG3541 Predicted guanine nucleotide exchange factor	0	0	0	0	0
KOG3524 Predicted guanine nucleotide exchange factor (PEBBLE)	0	0	0	0	0
KOG1157 Predicted guanosine polyphosphate pyrophosphohydrolase/synthase	0	0	0	0	0
KOG2088 Predicted lipase/calmodulin-binding heat-shock protein	0	0	0	0	0
KOG4435 Predicted lipid kinase	0	0	0	0	0
KOG4293 Predicted membrane protein, contains DoH and Cytochrome b-561/ferric reductase transmembrane domains	0	1	0	0	0
KOG0748 Predicted membrane proteins, contain hemolysin III domain	2	2	2	2	2
KOG2756 Predicted Mg2+-dependent phosphodiesterase TTRAP	0	0	0	0	0
KOG4136 Predicted mitochondrial cholesterol transporter	1	1	1	1	1
KOG4822 Predicted nuclear membrane protein involved in mRNA transport and sex determination via splicing modulation	0	0	0	0	0
KOG0648 Predicted NUDIX hydrolase FGF-2 and related proteins	0	0	0	0	0
KOG3664 Predicted patched transmembrane receptor	0	0	0	0	0
KOG3593 Predicted receptor-like serine/threonine kinase	0	0	0	0	0
KOG1363 Predicted regulator of the ubiquitin pathway (contains UAS and UBX domains)	2	2	2	2	2
KOG1450 Predicted Rho GTPase-activating protein	2	2	2	3	3
KOG1452 Predicted Rho GTPase-activating protein	0	0	0	0	0
KOG4724 Predicted Rho GTPase-activating protein	0	0	0	0	0
KOG1449 Predicted Rho GTPase-activating protein CdGAPr	0	0	0	0	0
KOG4424 Predicted Rho/Rac guanine nucleotide exchange factor/faciogenital dysplasia protein 3	0	0	0	0	0
KOG3791 Predicted RNA-binding protein involved in translational regulation	1	1	1	1	1
KOG2641 Predicted seven transmembrane receptor - rhodopsin family	1	1	1	1	1
KOG2736 Presenilin	0	0	0	0	0
KOG1346 Programmed cell death 8 (apoptosis-inducing factor)	0	0	0	0	0
KOG1499 Protein arginine N-methyltransferase PRMT1 and related enzymes	1	1	1	1	1
KOG2141 Protein involved in high osmolarity signaling pathway	1	1	1	1	1
KOG1266 Protein kinase	0	0	0	0	0
KOG2137 Protein kinase	1	1	1	1	1
KOG3590 Protein kinase A anchoring protein	0	0	0	0	0
KOG0892 Protein kinase ATM/Tel1, involved in telomere length regulation and DNA repair	1	1	1	1	1
KOG2397 Protein kinase C substrate, 80 KD protein, heavy chain	1	1	1	1	1
KOG3651 Protein kinase C, alpha binding protein	0	0	0	0	0
KOG1240 Protein kinase containing WD40 repeats	1	1	1	1	1
KOG0890 Protein kinase of the PI-3 kinase family involved in mitotic growth, DNA repair and meiotic recombination	1	1	1	1	1
KOG1945 Protein phosphatase 1 binding protein spinophilin/neurabin II	0	0	0	0	0
KOG4041 Protein phosphatase 1, regulatory (inhibitor) subunit PPP1R2	0	0	0	0	0
KOG0531 Protein phosphatase 1, regulatory subunit, and related proteins	6	3	5	6	3
KOG0697 Protein phosphatase 1B (formerly 2C)	0	0	0	0	0
KOG0211 Protein phosphatase 2A regulatory subunit A and related proteins	1	1	1	1	1
KOG2830 Protein phosphatase 2A-associated protein	1	1	1	1	1
KOG0700 Protein phosphatase 2C/pyruvate dehydrogenase (lipoamide) phosphatase	1	1	1	1	1
KOG3986 Protein phosphatase, regulatory subunit PPP1R3C/D	2	2	2	2	2
KOG0377 Protein serine/threonine phosphatase RDGC/PPEF, contains STphosphatase and EF-hand domains	0	0	0	0	0
KOG0194 Protein tyrosine kinase	0	0	0	0	0
KOG1095 Protein tyrosine kinase	0	0	0	0	0
KOG4278 Protein tyrosine kinase	0	0	0	0	0
KOG0789 Protein tyrosine phosphatase	3	3	2	0	0
KOG0793 Protein tyrosine phosphatase	0	0	0	0	0
KOG3217 Protein tyrosine phosphatase	1	1	1	1	1
KOG4228 Protein tyrosine phosphatase	0	0	0	3	3
KOG0790 Protein tyrosine phosphatase Corkscrew and related SH2 domain enzymes	0	0	0	0	0
KOG2836 Protein tyrosine phosphatase IVA1	0	0	0	0	0
KOG0792 Protein tyrosine phosphatase PTPMEG, contains FERM domain	0	0	0	0	0
KOG0791 Protein tyrosine phosphatase, contains fn3 domain	0	0	0	0	0
KOG4441 Proteins containing BTB/POZ and Kelch domains, involved in regulatory/signal transduction processes	0	0	0	0	0
KOG1218 Proteins containing Ca2+-binding EGF-like domains	0	0	0	0	0
KOG4688 Putative beta-catenin-Tcf/Lef signaling pathway component DRCTNNB1A	0	0	0	0	0
KOG4363 Putative growth response protein	2	1	1	2	1
KOG0521 Putative GTPase activating proteins (GAPs)	2	2	2	3	2
KOG3523 Putative guanine nucleotide exchange factor TIM	0	0	0	0	0
KOG4263 Putative receptor CCR1	0	0	0	0	0
KOG1902 Putative signal transduction protein involved in RNA splicing	0	0	0	0	0
KOG4070 Putative signal transduction protein p25	0	0	0	0	0
KOG4269 Rac GTPase-activating protein BCR/ABR	1	1	2	1	1
KOG1925 Rac1 GTPase effector FHOS	0	0	0	0	0
KOG1923 Rac1 GTPase effector FRL	0	0	0	0	0
KOG4370 Ral-GTPase effector RLIP76	1	0	0	0	0
KOG1909 Ran GTPase-activating protein	1	1	1	1	1
KOG3329 RAN guanine nucleotide release factor	1	1	1	1	1
KOG3686 Rap1-GTPase-activating protein (Rap1GAP)	0	0	0	0	0
KOG3883 Ras family small GTPase	0	0	0	0	0
KOG4239 Ras GTPase effector RASSF2	0	0	0	0	0
KOG2059 Ras GTPase-activating protein	0	0	0	0	0
KOG2128 Ras GTPase-activating protein family - IQGAP	1	1	1	1	1
KOG3569 RAS signaling inhibitor ST5	0	0	0	0	0
KOG0617 Ras suppressor protein (contains leucine-rich repeats)	0	0	0	0	0
KOG1423 Ras-like GTPase ERA	0	0	0	0	0
KOG3417 Ras1 guanine nucleotide exchange factor	3	3	3	3	3
KOG0116 RasGAP SH3 binding protein rasputin, contains NTF2 and RRM domains	1	1	1	1	1
KOG4221 Receptor mediating netrin-dependent axon guidance	0	0	0	0	0
KOG3609 Receptor-activated Ca2+-permeable cation channels (STRPC family)	0	1	0	0	0
KOG1024 Receptor-like protein tyrosine kinase RYK/derailed	0	0	0	0	0
KOG4076 Regulator of ATP-sensitive K+ channels Alpha-endosulfine/ARPP-19 and related cAMP-regulated phosphoproteins	1	1	1	1	1
KOG2999 Regulator of Rac1, required for phagocytosis and cell migration	1	1	1	1	1
KOG1700 Regulatory protein MLP and related LIM proteins	0	0	0	0	0
KOG4223 Reticulocalbin, calumenin, DNA supercoiling factor, and related Ca2+-binding proteins of the CREC family (EF-Hand protein superfamily)	0	0	0	0	0
KOG1019 Retinoblastoma pathway protein LIN-9/chromatin-associated protein Aly	0	0	0	0	0
KOG3938 RGS-GAIP interacting protein GIPC, contains PDZ domain	0	0	0	0	0
KOG3205 Rho GDP-dissociation inhibitor	2	3	3	3	3
KOG1922 Rho GTPase effector BNI1 and related formins	2	2	3	2	2
KOG2710 Rho GTPase-activating protein	1	1	1	1	1
KOG3531 Rho guanine nucleotide exchange factor CDEP	0	0	0	0	0
KOG2996 Rho guanine nucleotide exchange factor VAV3	0	0	1	0	0
KOG1117 Rho- and Arf-GTPase activating protein ARAP3	0	0	0	0	0
KOG0612 Rho-associated, coiled-coil containing protein kinase	0	1	0	0	0
KOG4271 Rho-GTPase activating protein	0	0	0	0	0
KOG4500 Rho/Rac GTPase guanine nucleotide exchange factor smgGDS/Vimar	0	0	0	0	0
KOG0976 Rho/Rac1-interacting serine/threonine kinase Citron	0	0	0	0	0
KOG1924 RhoA GTPase effector DIA/Diaphanous	0	0	0	0	0
KOG4305 RhoGEF GTPase	2	2	2	2	2
KOG2289 Rhomboid family proteins	1	1	1	1	1
KOG2290 Rhomboid family proteins	0	0	0	0	0
KOG0603 Ribosomal protein S6 kinase	0	0	0	3	2
KOG0598 Ribosomal protein S6 kinase and related proteins	4	4	4	2	2
KOG4369 RTK signaling protein MASK/UNC-44	0	0	0	0	0
KOG4381 RUN domain-containing protein	0	0	0	0	0
KOG0788 S-adenosylmethionine decarboxylase	1	1	1	1	1
KOG3971 SAP-90/PSD-95 associated protein-related protein (Vulcan)	0	0	0	0	0
KOG4375 Scaffold protein Shank and related SAM domain proteins	0	1	0	0	0
KOG3891 Secretory vesicle-associated protein ICA69, contains Arfaptin domain	0	0	0	0	0
KOG3939 Selenophosphate synthetase	0	0	0	0	0
KOG3611 Semaphorins	0	0	0	0	0
KOG0519 Sensory transduction histidine kinase	6	5	6	5	5
KOG1547 Septin CDC10 and related P-loop GTPases	1	1	1	1	1
KOG1251 Serine racemase	0	0	0	0	0
KOG1345 Serine/threonine kinase	0	0	0	0	0
KOG4039 Serine/threonine kinase TIP30/CC3	2	1	1	1	1
KOG1323 Serine/threonine phosphatase	0	0	0	0	0
KOG0618 Serine/threonine phosphatase 2C containing leucine-rich repeats, similar to SCN circadian oscillatory protein (SCOP)	1	1	1	1	1
KOG0201 Serine/threonine protein kinase	3	3	3	3	3
KOG0577 Serine/threonine protein kinase	0	0	0	0	0
KOG0583 Serine/threonine protein kinase	8	7	7	7	7
KOG0690 Serine/threonine protein kinase	0	0	0	0	0
KOG0694 Serine/threonine protein kinase	1	1	1	1	1
KOG0695 Serine/threonine protein kinase	0	0	0	0	0
KOG0696 Serine/threonine protein kinase	0	0	0	0	0
KOG1187 Serine/threonine protein kinase	0	0	0	0	0
KOG1290 Serine/threonine protein kinase	2	1	2	2	2
KOG2268 Serine/threonine protein kinase	1	1	1	1	1
KOG2269 Serine/threonine protein kinase	0	0	0	0	0
KOG4279 Serine/threonine protein kinase	0	0	0	0	0
KOG4717 Serine/threonine protein kinase	0	0	0	0	0
KOG1027 Serine/threonine protein kinase and endoribonuclease ERN1/IRE1, sensor of the unfolded protein response pathway	1	1	1	1	1
KOG1739 Serine/threonine protein kinase GPBP	0	0	0	0	0
KOG2270 Serine/threonine protein kinase involved in cell cycle control	1	1	1	1	1
KOG4236 Serine/threonine protein kinase PKC mu/PKD and related proteins	0	0	0	0	0
KOG0193 Serine/threonine protein kinase RAF	0	0	0	0	0
KOG4721 Serine/threonine protein kinase, contains leucine zipper domain	0	0	0	0	0
KOG2345 Serine/threonine protein kinase/TGF-beta stimulated factor	1	1	1	1	1
KOG0698 Serine/threonine protein phosphatase	4	4	4	4	4
KOG0699 Serine/threonine protein phosphatase	0	0	0	0	0
KOG1379 Serine/threonine protein phosphatase	2	2	2	2	2
KOG0371 Serine/threonine protein phosphatase 2A, catalytic subunit	2	2	2	2	2
KOG1354 Serine/threonine protein phosphatase 2A, regulatory subunit	1	1	1	1	1
KOG2085 Serine/threonine protein phosphatase 2A, regulatory subunit	1	1	1	1	1
KOG0373 Serine/threonine specific protein phosphatase involved in cell cycle control, PP2A-related	1	1	1	1	1
KOG0372 Serine/threonine specific protein phosphatase involved in glycogen accumulation, PP2A-related	2	2	2	2	2
KOG0374 Serine/threonine specific protein phosphatase PP1, catalytic subunit	3	3	3	3	3
KOG0595 Serine/threonine-protein kinase involved in autophagy	1	1	1	1	1
KOG2262 Sexual differentiation process protein ISP4	8	6	12	9	8
KOG3725 SH3 domain protein SH3GLB	0	0	0	0	0
KOG4143 Sigma receptor and C-8 sterol isomerase	1	1	2	1	1
KOG2199 Signal transducing adaptor protein STAM/STAM2	1	1	1	1	1
KOG4590 Signal transduction protein Enabled, contains WH1 domain	0	0	0	0	0
KOG1152 Signal transduction serine/threonine kinase with PAS/PAC sensor domain	1	1	1	1	1
KOG1998 Signaling protein DOCK180	1	1	2	4	2
KOG4464 Signaling protein RIC-8/synembryn (regulates neurotransmitter secretion)	0	0	0	0	0
KOG2043 Signaling protein SWIFT and related BRCT domain proteins	1	1	1	1	1
KOG3814 Signaling protein van gogh/strabismus	0	0	0	0	0
KOG2880 SMAD6 interacting protein AMSH, contains JAB/MPN/Mov34 domain	0	0	0	0	0
KOG3577 Smoothened and related G-protein-coupled receptors	0	0	0	0	0
KOG3659 Sodium-neurotransmitter symporter	0	0	0	0	0
KOG3660 Sodium-neurotransmitter symporter	0	0	0	0	0
KOG1981 SOK1 kinase belonging to the STE20/SPS1/GC kinase family	1	1	1	1	1
KOG3638 Sonic hedgehog and related proteins	0	1	0	0	0
KOG4225 Sorbin and SH3 domain-containing protein	1	0	1	0	0
KOG3784 Sorting nexin protein SNX27	0	0	0	0	0
KOG3873 Sphingomyelinase family protein	1	1	1	1	1
KOG1116 Sphingosine kinase, involved in sphingolipid metabolism	1	1	1	2	2
KOG3667 STAT protein	0	0	0	0	0
KOG0574 STE20-like serine/threonine kinase MST	0	0	0	0	0
KOG0579 Ste20-like serine/threonine protein kinase	0	0	0	0	0
KOG0582 Ste20-like serine/threonine protein kinase	0	0	0	0	0
KOG1435 Sterol reductase/lamin B receptor	2	2	2	3	2
KOG3739 Stress-activated MAP kinase-interacting protein, Sin1p	1	1	1	1	1
KOG2313 Stress-induced protein UVI31+	1	1	1	1	1
KOG1309 Suppressor of G2 allele of skp1	1	1	1	1	1
KOG1328 Synaptic vesicle protein BAIAP3, involved in vesicle priming/regulation	0	0	0	0	0
KOG0998 Synaptic vesicle protein EHS-1 and related EH domain proteins	4	2	4	4	4
KOG3895 Synaptic vesicle protein Synapsin	0	0	0	0	0
KOG4016 Synaptic vesicle protein Synaptogyrin involved in regulation of Ca2+-dependent exocytosis	0	0	0	0	0
KOG2302 T-type voltage-gated Ca2+ channel, pore-forming alpha1I subunit	0	0	0	0	0
KOG4250 TANK binding protein kinase TBK1	0	0	0	0	0
KOG4603 TBP-1 interacting protein	0	0	0	0	0
KOG1225 Teneurin-1 and related extracellular matrix proteins, contain EGF-like repeats	0	0	0	0	0
KOG3701 TGFbeta receptor signaling protein SMAD and related proteins	0	0	0	0	0
KOG3580 Tight junction proteins	0	0	0	0	0
KOG0297 TNF receptor-associated factor	1	1	1	1	1
KOG1151 Tousled-like protein kinase	0	0	0	0	0
KOG0587 Traf2- and Nck-interacting kinase and related germinal center kinase (GCK) family protein kinases	0	0	0	0	0
KOG2356 Transcriptional activator, adenine-specific DNA methyltransferase	0	0	0	0	0
KOG1882 Transcriptional regulator SNIP1, contains FHA domain	0	0	0	0	0
KOG3900 Transforming growth factor beta, bone morphogenetic protein and related proteins	0	0	0	0	0
KOG3653 Transforming growth factor beta/activin receptor subfamily of serine/threonine kinases	0	0	0	0	0
KOG0643 Translation initiation factor 3, subunit i (eIF-3i)/TGF-beta receptor-interacting protein (TRIP-1)	1	1	1	1	1
KOG2657 Transmembrane glycoprotein nicastrin	0	0	0	0	0
KOG3687 Tuberin - Rap/ran-GTPase-activating protein	1	1	1	1	1
KOG2200 Tumour suppressor protein p122-RhoGAP/DLC1	0	0	0	0	0
KOG4747 Two-component phosphorelay intermediate involved in MAP kinase cascade regulation	1	1	1	1	1
KOG0192 Tyrosine kinase specific for activated (GTP-bound) p21cdc42Hs	0	0	0	0	0
KOG0196 Tyrosine kinase, EPH (ephrin) receptor family	0	0	0	0	0
KOG0197 Tyrosine kinases	0	1	0	1	0
KOG4786 Ubinuclein, nuclear protein interacting with cellular and viral transcription factors	0	0	0	0	0
KOG2666 UDP-glucose/GDP-mannose dehydrogenase	0	0	0	0	0
KOG3774 Uncharacterized conserved protein Lama	0	0	0	0	0
KOG1829 Uncharacterized conserved protein, contains C1, PH and RUN domains	0	0	0	0	0
KOG2080 Uncharacterized conserved protein, contains DENN and RUN domains	0	0	0	0	0
KOG3572 Uncharacterized conserved protein, contains DEP domain	1	1	1	1	1
KOG2131 Uncharacterized conserved protein, contains JmjC domain	0	0	0	0	0
KOG2132 Uncharacterized conserved protein, contains JmjC domain	0	0	0	0	0
KOG1219 Uncharacterized conserved protein, contains laminin, cadherin and EGF domains	0	0	0	0	0
KOG2223 Uncharacterized conserved protein, contains TBC domain	0	0	1	1	1
KOG2224 Uncharacterized conserved protein, contains TBC domain	0	0	0	0	0
KOG4561 Uncharacterized conserved protein, contains TBC domain	1	1	1	1	1
KOG2222 Uncharacterized conserved protein, contains TBC, SH3 and RUN domains	0	0	0	0	0
KOG2860 Uncharacterized conserved protein, contains TraB domain	0	0	0	0	0
KOG3759 Uncharacterized RUN domain protein	0	0	0	0	0
KOG4303 Vesicular inhibitory amino acid transporter	0	0	0	0	0
KOG4512 Vitamin D3 receptor interacting protein	0	0	0	0	0
KOG2301 Voltage-gated Ca2+ channels, alpha1 subunits	1	1	1	1	1
KOG3913 Wnt family of developmental regulators	0	0	0	0	0
KOG3294 WW domain binding protein WBP-2, contains GRAM domain	0	0	1	0	0
KOG2197 Ypt/Rab-specific GTPase-activating protein GYP7 and related proteins	1	1	1	1	1
KOG3275 Zinc-binding protein of the histidine triad (HIT) family	1	1	1	1	1
KOG1776 Zn-binding protein Push	0	0	0	0	0
Intracellular trafficking, secretion, and vesicular transport	286	292	286	288	292
KOG3133 40 kDa farnesylated protein associated with peroxisomes	1	1	1	1	1
KOG3646 Acetylcholine receptor	0	0	0	0	0
KOG0937 Adaptor complexes medium subunit family	2	2	2	2	2
KOG0938 Adaptor complexes medium subunit family	1	1	1	1	1
KOG2856 Adaptor protein PACSIN	0	0	0	0	0
KOG3773 Adiponutrin and related vesicular transport proteins; predicted alpha/beta hydrolase	0	0	0	0	0
KOG0704 ADP-ribosylation factor GTPase activator	1	1	1	1	1
KOG3956 Alpha 2-macroglobulin receptor-associated protein	0	0	0	0	0
KOG2233 Alpha-N-acetylglucosaminidase	0	0	0	0	0
KOG4173 Alpha-SNAP protein	1	1	0	0	1
KOG3796 Ammonium transporter RHBG	0	0	0	0	0
KOG3771 Amphiphysin	3	5	3	3	4
KOG0819 Annexin	0	0	0	0	0
KOG2773 Apoptosis antagonizing transcription factor/protein transport protein	1	1	1	1	1
KOG4224 Armadillo repeat protein VAC8 required for vacuole fusion, inheritance and cytosol-to-vacuole protein targeting	1	1	1	1	1
KOG1028 Ca2+-dependent phospholipid-binding protein Synaptotagmin, required for synaptic vesicle and secretory granule exocytosis	0	0	0	0	0
KOG4504 Cation-independent mannose-6-phosphate receptor CI-MPR	1	1	1	1	1
KOG0934 Clathrin adaptor complex, small subunit	1	1	1	1	1
KOG0935 Clathrin adaptor complex, small subunit	1	1	0	1	1
KOG0936 Clathrin adaptor complex, small subunit	1	1	1	1	1
KOG0251 Clathrin assembly protein AP180 and related proteins, contain ENTH domain	1	1	1	1	1
KOG4442 Clathrin coat binding protein/Huntingtin interacting protein HIP1, involved in regulation of endocytosis	1	1	1	1	1
KOG2740 Clathrin-associated protein medium chain	1	1	1	1	1
KOG4580 Component of vacuolar transporter chaperone (Vtc) involved in vacuole fusion	1	1	1	1	1
KOG2667 COPII vesicle protein	2	2	2	2	2
KOG0662 Cyclin-dependent kinase CDK5	0	0	0	0	0
KOG2674 Cysteine protease required for autophagy - Apg4p/Aut2p	1	1	1	1	1
KOG2993 Cytoplasm to vacuole targeting protein	1	1	1	1	1
KOG1087 Cytosolic sorting protein GGA2/TOM1	2	2	2	2	2
KOG1086 Cytosolic sorting protein/ADP-ribosylation factor effector GGA	0	0	0	0	0
KOG4042 Dynactin subunit p27/WS-3, involved in transport of organelles along microtubules	0	0	0	0	0
KOG1690 emp24/gp25L/p24 family of membrane trafficking proteins	2	2	1	0	1
KOG1691 emp24/gp25L/p24 family of membrane trafficking proteins	1	1	1	1	1
KOG1693 emp24/gp25L/p24 family of membrane trafficking proteins	1	1	1	1	1
KOG1029 Endocytic adaptor protein intersectin	1	0	0	1	1
KOG1789 Endocytosis protein RME-8, contains DnaJ domain	0	0	0	0	0
KOG1954 Endocytosis/signaling protein EHD1	0	0	0	0	0
KOG2608 Endoplasmic reticulum membrane-associated oxidoreductin involved in disulfide bond formation	1	1	1	1	1
KOG1277 Endosomal membrane proteins, EMP70	0	0	0	0	0
KOG1278 Endosomal membrane proteins, EMP70	2	2	2	2	2
KOG3106 ER lumen protein retaining receptor	1	1	1	1	1
KOG2218 ER to golgi transport protein/RAD50-interacting protein 1	1	1	1	1	1
KOG2729 ER vesicle integral membrane protein involved in establishing cell polarity, signaling and protein degradation	1	1	1	1	1
KOG0946 ER-Golgi vesicle-tethering protein p115	0	8	1	1	1
KOG2215 Exocyst complex subunit	1	1	1	1	1
KOG2286 Exocyst complex subunit SEC6	1	1	1	1	1
KOG3691 Exocyst complex subunit Sec8	1	1	1	1	1
KOG2176 Exocyst complex, subunit SEC15	1	1	1	1	1
KOG2344 Exocyst component protein and related proteins	1	1	1	1	1
KOG2148 Exocyst protein Sec3	1	1	0	0	0
KOG3745 Exocyst subunit - Sec10p	2	2	2	2	2
KOG2668 Flotillins	0	0	0	0	0
KOG4405 GDP dissociation inhibitor	0	0	0	0	0
KOG1442 GDP-fucose transporter	0	0	0	0	0
KOG3648 Golgi apparatus protein (cysteine-rich fibroblast growth factor receptor)	0	0	0	0	0
KOG4677 Golgi integral membrane protein	0	0	0	0	0
KOG3983 Golgi protein	1	1	1	1	1
KOG1688 Golgi proteins involved in ER retention (RER)	1	1	1	1	1
KOG3834 Golgi reassembly stacking protein GRASP65, contains PDZ domain	1	1	1	1	1
KOG3251 Golgi SNAP receptor complex member	1	1	1	1	1
KOG0412 Golgi transport complex COD1 protein	1	1	1	1	1
KOG2069 Golgi transport complex subunit	1	1	1	1	1
KOG0070 GTP-binding ADP-ribosylation factor Arf1	1	1	2	2	2
KOG0071 GTP-binding ADP-ribosylation factor Arf6 (dArf3)	1	1	1	1	1
KOG0072 GTP-binding ADP-ribosylation factor-like protein ARL1	1	1	1	1	1
KOG0073 GTP-binding ADP-ribosylation factor-like protein ARL2	1	1	1	1	1
KOG0076 GTP-binding ADP-ribosylation factor-like protein yARL3	1	1	1	1	1
KOG0078 GTP-binding protein SEC4, small G protein superfamily, and related Ras family GTP-binding proteins	1	1	1	0	0
KOG0084 GTPase Rab1/YPT1, small G protein superfamily, and related GTP-binding proteins	1	1	1	3	3
KOG0087 GTPase Rab11/YPT3, small G protein superfamily	1	1	1	1	1
KOG0097 GTPase Rab14, small G protein superfamily	0	0	0	0	0
KOG0098 GTPase Rab2, small G protein superfamily	0	0	0	0	0
KOG0081 GTPase Rab27, small G protein superfamily	0	0	0	0	0
KOG0093 GTPase Rab3, small G protein superfamily	0	0	0	0	0
KOG0095 GTPase Rab30, small G protein superfamily	0	0	0	0	0
KOG0086 GTPase Rab4, small G protein superfamily	0	0	0	0	0
KOG0092 GTPase Rab5/YPT51 and related small G protein superfamily GTPases	3	3	3	2	2
KOG0094 GTPase Rab6/YPT6/Ryh1, small G protein superfamily	1	2	1	1	1
KOG0096 GTPase Ran/TC4/GSP1 (nuclear protein transport pathway), small G protein superfamily	1	1	1	1	1
KOG0929 Guanine nucleotide exchange factor	2	2	1	4	2
KOG4113 Guanine nucleotide exchange factor	1	1	0	1	1
KOG4324 Guanine nucleotide exchange factor	1	0	1	1	1
KOG0930 Guanine nucleotide exchange factor Cytohesin, contains PH and Sec7 domains	0	0	0	0	0
KOG0932 Guanine nucleotide exchange factor EFA6	0	1	0	0	0
KOG1239 Inner membrane protein translocase involved in respiratory chain assembly	2	2	2	2	2
KOG0565 Inositol polyphosphate 5-phosphatase and related proteins	1	1	1	1	1
KOG0566 Inositol-1,4,5-triphosphate 5-phosphatase (synaptojanin), INP51/INP52/INP53 family	2	2	2	2	2
KOG4697 Integral membrane protein involved in transport between the late Golgi and endosome	1	1	0	1	1
KOG2101 Intermediate filament-like protein, sorting nexins, and related proteins containing PX (PhoX) domain(s)	1	1	1	1	1
KOG0166 Karyopherin (importin) alpha	1	1	1	1	1
KOG1241 Karyopherin (importin) beta 1	1	1	1	1	1
KOG2171 Karyopherin (importin) beta 3	2	2	2	4	2
KOG1787 Kinase A-anchor protein Neurobeachin and related BEACH and WD40 repeat proteins	0	0	0	0	0
KOG1222 Kinesin associated protein KAP	0	0	0	0	0
KOG3919 Kinesin-associated fasciculation and elongation protein involved in axonal transport	0	0	0	0	0
KOG2180 Late Golgi protein sorting complex, subunit Vps53	1	1	1	1	1
KOG3839 Lectin VIP36, involved in the transport of glycoproteins carrying high mannose-type glycans	1	1	1	1	1
KOG2307 Low density lipoprotein receptor	0	1	0	0	0
KOG3715 LST7 amino acid permease Golgi transport protein	1	1	1	1	1
KOG1786 Lysosomal trafficking regulator LYST and related BEACH and WD40 repeat proteins	1	1	1	1	1
KOG3838 Mannose lectin ERGIC-53, involved in glycoprotein traffic	1	0	0	0	0
KOG2515 Mannosyltransferase	1	1	1	1	1
KOG2635 Medium subunit of clathrin adaptor complex	1	1	1	1	1
KOG3063 Membrane coat complex Retromer, subunit VPS26	1	1	1	1	1
KOG3325 Membrane coat complex Retromer, subunit VPS29/PEP11	1	1	1	1	1
KOG1107 Membrane coat complex Retromer, subunit VPS35	1	1	1	1	1
KOG2273 Membrane coat complex Retromer, subunit VPS5/SNX1, Sorting nexins, and related PX domain-containing proteins	7	8	7	9	8
KOG2927 Membrane component of ER protein translocation complex	1	1	1	1	1
KOG2887 Membrane protein involved in ER to Golgi transport	2	2	2	2	2
KOG1818 Membrane trafficking and cell signaling protein HRS, contains VHS and FYVE domains	1	1	1	1	1
KOG3287 Membrane trafficking protein, emp24/gp25L/p24 family	0	0	0	0	0
KOG4337 Microsomal triglyceride transfer protein	0	0	0	0	0
KOG0999 Microtubule-associated protein Bicaudal-D	0	0	0	0	0
KOG1119 Mitochondrial Fe-S cluster biosynthesis protein ISA2 (contains a HesB-like domain)	1	1	1	1	1
KOG0057 Mitochondrial Fe/S cluster exporter, ABC superfamily	1	1	1	1	1
KOG1733 Mitochondrial import inner membrane translocase, subunit TIM13	1	0	1	1	1
KOG1652 Mitochondrial import inner membrane translocase, subunit TIM17	1	1	1	1	1
KOG3225 Mitochondrial import inner membrane translocase, subunit TIM22	1	1	1	1	1
KOG3324 Mitochondrial import inner membrane translocase, subunit TIM23	1	1	1	1	1
KOG2580 Mitochondrial import inner membrane translocase, subunit TIM44	1	1	1	1	1
KOG3489 Mitochondrial import inner membrane translocase, subunit TIM8	1	0	1	1	1
KOG3479 Mitochondrial import inner membrane translocase, subunit TIM9	1	1	1	1	1
KOG3480 Mitochondrial import inner membrane translocase, subunits TIM10/TIM12	1	1	1	1	1
KOG1568 Mitochondrial inner membrane protease, subunit IMP2	1	1	1	1	1
KOG3027 Mitochondrial outer membrane protein Metaxin 2, Metaxin 1-binding protein	0	0	0	0	0
KOG4434 Molecular chaperone SEC63, endoplasmic reticulum translocon component	0	0	0	0	0
KOG3724 Negative regulator of COPII vesicle formation	1	1	1	1	1
KOG1026 Nerve growth factor receptor TRKA and related tyrosine kinases	0	0	0	0	0
KOG1011 Neurotransmitter release regulator, UNC-13	0	0	0	1	0
KOG1992 Nuclear export receptor CSE1/CAS (importin beta superfamily)	1	1	1	1	1
KOG2021 Nuclear mRNA export factor receptor LOS1/Exportin-t (importin beta superfamily)	1	1	1	1	1
KOG2271 Nuclear pore complex component (sc Nup85)	1	1	1	1	1
KOG2445 Nuclear pore complex component (sc Seh1)	1	1	1	1	1
KOG2724 Nuclear pore complex component NPAP60L/NUP50	0	0	0	0	0
KOG4719 Nuclear pore complex protein	0	0	3	1	1
KOG1833 Nuclear pore complex, gp210 component	0	0	0	0	0
KOG4121 Nuclear pore complex, Nup133 component (sc Nup133)	1	1	1	1	1
KOG1900 Nuclear pore complex, Nup155 component (D Nup154, sc Nup157/Nup170)	1	1	1	1	1
KOG4521 Nuclear pore complex, Nup160 component	0	0	0	0	0
KOG3630 Nuclear pore complex, Nup214/CAN component	2	0	1	1	1
KOG4460 Nuclear pore complex, Nup88/rNup84 component	0	0	0	0	0
KOG0845 Nuclear pore complex, Nup98 component (sc Nup145/Nup100/Nup116)	5	1	5	5	5
KOG3091 Nuclear pore complex, p54 component (sc Nup57)	1	0	1	1	1
KOG2834 Nuclear pore complex, rNpl4 component (sc Npl4)	1	1	1	1	1
KOG1964 Nuclear pore complex, rNup107 component (sc Nup84)	1	1	1	1	1
KOG1860 Nuclear protein export factor	1	1	1	1	1
KOG2104 Nuclear transport factor 2	1	1	1	1	1
KOG2020 Nuclear transport receptor CRM1/MSN5 (importin beta superfamily)	2	2	2	2	2
KOG4541 Nuclear transport receptor exportin 4 (importin beta superfamily)	0	0	0	0	0
KOG1993 Nuclear transport receptor KAP120 (importin beta superfamily)	1	1	1	1	1
KOG2023 Nuclear transport receptor Karyopherin-beta2/Transportin (importin beta superfamily)	1	1	1	1	1
KOG2022 Nuclear transport receptor LGL2 (importin beta superfamily)	1	1	1	1	1
KOG1410 Nuclear transport receptor RanBP16 (importin beta superfamily)	0	0	0	0	0
KOG1991 Nuclear transport receptor RANBP7/RANBP8 (importin beta superfamily)	2	2	2	4	2
KOG2081 Nuclear transport regulator	1	1	1	1	1
KOG1444 Nucleotide-sugar transporter VRG4/SQV-7	1	1	1	1	1
KOG3709 PACS-1 cytosolic sorting protein	0	0	0	0	0
KOG0928 Pattern-formation protein/guanine nucleotide exchange factor	1	1	1	1	1
KOG2221 PDZ-domain interacting protein EPI64, contains TBC domain	0	0	0	0	0
KOG0058 Peptide exporter, ABC superfamily	2	2	2	0	0
KOG4444 Peroxisomal assembly protein PEX3	1	1	1	1	1
KOG4546 Peroxisomal biogenesis protein (peroxin 16)	0	0	0	0	0
KOG4186 Peroxisomal biogenesis protein (peroxin)	1	1	1	1	1
KOG3875 Peroxisomal biogenesis protein peroxin	1	1	1	1	1
KOG2629 Peroxisomal membrane anchor protein (peroxin)	1	1	1	1	1
KOG0277 Peroxisomal targeting signal type 2 receptor	1	1	2	2	1
KOG2308 Phosphatidic acid-preferring phospholipase A1, contains DDHD domain	1	1	2	1	1
KOG0906 Phosphatidylinositol 3-kinase VPS34, involved in signal transduction	1	1	1	1	1
KOG4471 Phosphatidylinositol 3-phosphate 3-phosphatase myotubularin MTM1	0	0	0	0	0
KOG0903 Phosphatidylinositol 4-kinase, involved in intracellular trafficking and secretion	1	1	1	1	1
KOG4573 Phosphoprotein involved in cytoplasm to vacuole targeting and autophagy	1	1	1	1	1
KOG4037 Photoreceptor synaptic vesicle protein HRG4/UNC-119	0	0	0	0	0
KOG3231 Predicted assembly/vacuolar sorting protein	0	0	0	0	0
KOG2211 Predicted Golgi transport complex 1 protein	0	0	0	0	0
KOG0931 Predicted guanine nucleotide exchange factor, contains Sec7 domain	0	0	0	0	0
KOG2274 Predicted importin 9	1	1	1	1	1
KOG3336 Predicted member of the intramitochondrial sorting protein family	1	1	1	1	1
KOG3887 Predicted small GTPase involved in nuclear protein import	1	1	1	1	1
KOG1162 Predicted small molecule transporter	2	1	2	3	2
KOG3142 Prenylated rab acceptor 1	1	1	1	0	1
KOG4699 Preprotein translocase subunit Sec66	1	1	2	1	1
KOG3498 Preprotein translocase, gamma subunit	0	0	1	0	1
KOG2801 Probable Rab-GAPs	0	0	0	0	0
KOG0771 Prolactin regulatory element-binding protein/Protein transport protein SEC12p	1	0	1	1	1
KOG4187 Proprotein convertase (PC) 2 chaperone involved in secretion (neuroendocrine protein 7B2)	0	0	0	0	0
KOG2516 Protein involved in dolichol pathway for N-glycosylation (mannosyltransferase family)	1	1	1	1	1
KOG1656 Protein involved in glucose derepression and pre-vacuolar endosome protein sorting	1	1	1	1	1
KOG3878 Protein involved in maintenance of Golgi structure and ER-Golgi transport	0	0	0	0	0
KOG1725 Protein involved in membrane traffic (YOP1/TB2/DP1/HVA22 family)	1	1	1	0	1
KOG2153 Protein involved in the nuclear export of pre-ribosomes	1	1	1	1	1
KOG1655 Protein involved in vacuolar protein sorting	1	1	1	1	1
KOG2395 Protein involved in vacuole import and degradation	1	1	1	1	1
KOG1586 Protein required for fusion of vesicles in vesicular transport, alpha-SNAP	1	1	1	1	1
KOG1585 Protein required for fusion of vesicles in vesicular transport, gamma-SNAP	0	0	0	0	0
KOG3337 Protein similar to predicted member of the intramitochondrial sorting protein family	1	1	1	1	1
KOG1607 Protein transporter of the TRAM (translocating chain-associating membrane) superfamily	2	2	2	2	2
KOG1608 Protein transporter of the TRAM (translocating chain-associating membrane) superfamily	0	0	0	0	0
KOG1692 Putative cargo transport protein EMP24 (p24 protein family)	1	1	1	1	1
KOG3998 Putative cargo transport protein ERV29	1	1	1	1	1
KOG4540 Putative lipase essential for disintegration of autophagic bodies inside the vacuole	1	1	1	1	1
KOG3415 Putative Rab5-interacting protein	0	0	0	0	0
KOG3103 Rab GTPase interacting factor, Golgi membrane protein	1	1	1	1	1
KOG2060 Rab3 effector RIM1 and related proteins, contain PDZ and C2 domains	0	0	0	0	0
KOG3799 Rab3 effector RIM1 and related proteins, contain Rab3a binding domain	0	0	0	0	0
KOG2727 Rab3 GTPase-activating protein, non-catalytic subunit	0	0	0	0	0
KOG0993 Rab5 GTPase effector Rabaptin-5	0	0	0	0	0
KOG4809 Rab6 GTPase-interacting protein involved in endosome-to-TGN transport	0	1	0	0	0
KOG1955 Ral-GTPase effector RALBP1	0	0	0	0	0
KOG0864 Ran-binding protein RANBP1 and related RanBD domain proteins	2	3	3	3	3
KOG0866 Ran-binding protein RANBP3	0	0	0	0	0
KOG2320 RAS effector RIN1 (contains VPS domain)	0	0	0	0	0
KOG4076 Regulator of ATP-sensitive K+ channels Alpha-endosulfine/ARPP-19 and related cAMP-regulated phosphoproteins	1	1	1	1	1
KOG4223 Reticulocalbin, calumenin, DNA supercoiling factor, and related Ca2+-binding proteins of the CREC family (EF-Hand protein superfamily)	0	0	0	0	0
KOG1792 Reticulon	1	1	1	1	1
KOG3938 RGS-GAIP interacting protein GIPC, contains PDZ domain	0	0	0	0	0
KOG2347 Sec5 subunit of exocyst complex	1	1	1	1	1
KOG3088 Secretory carrier membrane protein	0	0	0	0	0
KOG3891 Secretory vesicle-associated protein ICA69, contains Arfaptin domain	0	0	0	0	0
KOG2655 Septin family protein (P-loop GTPase)	6	6	6	5	6
KOG0595 Serine/threonine-protein kinase involved in autophagy	1	1	1	1	1
KOG3372 Signal peptidase complex subunit	1	1	1	1	1
KOG4072 Signal peptidase complex, subunit SPC25	0	0	0	0	0
KOG3342 Signal peptidase I	1	1	1	1	1
KOG4112 Signal peptidase subunit	0	0	0	0	0
KOG0781 Signal recognition particle receptor, alpha subunit	1	1	1	1	1
KOG0090 Signal recognition particle receptor, beta subunit (small G protein superfamily)	1	1	1	1	1
KOG1761 Signal recognition particle, subunit Srp14	1	1	1	0	1
KOG3198 Signal recognition particle, subunit Srp19	1	1	1	1	1
KOG0780 Signal recognition particle, subunit Srp54	1	1	1	1	1
KOG2460 Signal recognition particle, subunit Srp68	1	1	1	1	1
KOG2376 Signal recognition particle, subunit Srp72	1	1	1	1	1
KOG3465 Signal recognition particle, subunit Srp9	0	1	0	0	0
KOG3065 SNAP-25 (synaptosome-associated protein) component of SNARE complex	1	1	1	1	1
KOG3208 SNARE protein GS28	1	1	1	1	1
KOG0811 SNARE protein PEP12/VAM3/Syntaxin 7/Syntaxin 17	2	2	2	2	2
KOG0812 SNARE protein SED5/Syntaxin 5	1	1	1	1	1
KOG0810 SNARE protein Syntaxin 1 and related proteins	1	1	1	1	1
KOG3894 SNARE protein Syntaxin 18/UFE1	0	1	1	1	1
KOG3202 SNARE protein TLG1/Syntaxin 6	2	3	2	2	2
KOG0809 SNARE protein TLG2/Syntaxin 16	1	1	1	1	1
KOG0861 SNARE protein YKT6, synaptobrevin/VAMP syperfamily	1	1	1	1	1
KOG3784 Sorting nexin protein SNX27	0	0	0	0	0
KOG2527 Sorting nexin SNX11	1	1	1	0	1
KOG2528 Sorting nexin SNX9/SH3PX1 and related proteins	0	0	0	0	1
KOG3732 Staufen and related double-stranded-RNA-binding proteins	0	0	0	0	0
KOG2677 Stoned B synaptic vesicle biogenesis protein	0	0	0	0	0
KOG2604 Subunit of cis-Golgi transport vesicle tethering complex - Sec34p	1	1	1	1	1
KOG4097 Succinate dehydrogenase membrane anchor subunit and related proteins	2	2	2	2	2
KOG4310 Synapse-associated protein	0	0	0	0	0
KOG1328 Synaptic vesicle protein BAIAP3, involved in vesicle priming/regulation	0	0	0	0	0
KOG0998 Synaptic vesicle protein EHS-1 and related EH domain proteins	4	2	4	4	4
KOG1013 Synaptic vesicle protein rabphilin-3A	0	0	0	0	0
KOG3895 Synaptic vesicle protein Synapsin	0	0	0	0	0
KOG4016 Synaptic vesicle protein Synaptogyrin involved in regulation of Ca2+-dependent exocytosis	0	0	0	0	0
KOG0859 Synaptobrevin/VAMP-like protein	1	1	1	1	1
KOG0860 Synaptobrevin/VAMP-like protein	1	1	1	1	1
KOG0862 Synaptobrevin/VAMP-like protein SEC22	1	1	1	1	1
KOG1953 Targeting complex (TRAPP) subunit	1	1	1	1	1
KOG1983 Tomosyn and related SNARE-interacting proteins	1	1	1	1	1
KOG4056 Translocase of outer mitochondrial membrane complex, subunit TOM20	1	1	1	1	1
KOG4111 Translocase of outer mitochondrial membrane complex, subunit TOM22	1	1	1	1	1
KOG3028 Translocase of outer mitochondrial membrane complex, subunit TOM37/Metaxin 1	1	1	1	1	1
KOG3296 Translocase of outer mitochondrial membrane complex, subunit TOM40	1	1	1	1	1
KOG4449 Translocase of outer mitochondrial membrane complex, subunit TOM7	1	1	0	0	1
KOG0547 Translocase of outer mitochondrial membrane complex, subunit TOM70/TOM72	1	1	1	1	1
KOG1631 Translocon-associated complex TRAP, alpha subunit	0	0	0	0	0
KOG3317 Translocon-associated complex TRAP, beta subunit	0	0	0	0	0
KOG4088 Translocon-associated complex TRAP, delta subunit	0	0	0	0	0
KOG4490 Translocon-associated complex TRAP, gamma subunit	0	0	0	0	0
KOG3315 Transport protein particle (TRAPP) complex subunit	1	1	1	1	1
KOG3316 Transport protein particle (TRAPP) complex subunit	1	1	1	1	1
KOG3330 Transport protein particle (TRAPP) complex subunit	1	1	1	1	1
KOG3368 Transport protein particle (TRAPP) complex subunit	1	1	1	1	1
KOG3369 Transport protein particle (TRAPP) complex subunit	0	1	1	1	1
KOG1373 Transport protein Sec61, alpha subunit	2	2	2	2	2
KOG3487 TRAPP 20 K subunit	1	1	1	1	1
KOG1846 Uncharacterized conserved protein, contains Sec7 domain	0	0	0	0	0
KOG1073 Uncharacterized mRNA-associated protein RAP55	1	1	1	1	1
KOG1666 V-SNARE	1	1	1	1	1
KOG3385 V-SNARE	1	1	1	1	1
KOG3232 Vacuolar assembly/sorting protein DID2	1	1	1	1	1
KOG3230 Vacuolar assembly/sorting protein DID4	1	1	1	1	1
KOG2114 Vacuolar assembly/sorting protein PEP5/VPS11	1	1	1	1	1
KOG2280 Vacuolar assembly/sorting protein VPS16	1	1	1	1	1
KOG2066 Vacuolar assembly/sorting protein VPS41	1	1	1	1	1
KOG2079 Vacuolar assembly/sorting protein VPS8	1	1	1	1	1
KOG2319 Vacuolar assembly/sorting protein VPS9	1	1	1	1	1
KOG2063 Vacuolar assembly/sorting proteins VPS39/VAM6/VPS3	2	2	2	2	2
KOG4635 Vacuolar import and degradation protein	1	1	1	1	1
KOG1796 Vacuolar protein sorting-associated protein	0	0	0	0	0
KOG1809 Vacuolar protein sorting-associated protein	1	1	1	2	1
KOG2034 Vacuolar sorting protein PEP3/VPS18	1	1	1	1	3
KOG0446 Vacuolar sorting protein VPS1, dynamin, and related proteins	3	3	3	3	3
KOG3229 Vacuolar sorting protein VPS24	1	1	1	1	1
KOG3284 Vacuolar sorting protein VPS28	1	1	1	1	1
KOG1302 Vacuolar sorting protein VPS33/slp1 (Sec1 family)	1	1	1	1	1
KOG2760 Vacuolar sorting protein VPS36	1	1	1	1	1
KOG2115 Vacuolar sorting protein VPS45	1	1	1	1	1
KOG1299 Vacuolar sorting protein VPS45/Stt10 (Sec1 family)	1	2	1	1	1
KOG1961 Vacuolar sorting protein VPS52/suppressor of actin Sac2	1	1	1	1	1
KOG2391 Vacuolar sorting protein/ubiquitin receptor VPS23	1	1	1	1	1
KOG0439 VAMP-associated protein involved in inositol metabolism	2	2	1	0	1
KOG1062 Vesicle coat complex AP-1, gamma subunit	1	1	1	1	1
KOG1061 Vesicle coat complex AP-1/AP-2/AP-4, beta subunit	2	2	2	2	2
KOG1077 Vesicle coat complex AP-2, alpha subunit	1	1	1	1	1
KOG1060 Vesicle coat complex AP-3, beta subunit	1	3	1	1	1
KOG1059 Vesicle coat complex AP-3, delta subunit	1	1	1	1	1
KOG0292 Vesicle coat complex COPI, alpha subunit	1	1	1	1	1
KOG1058 Vesicle coat complex COPI, beta subunit	1	1	1	1	1
KOG0276 Vesicle coat complex COPI, beta' subunit	1	1	1	1	1
KOG3081 Vesicle coat complex COPI, epsilon subunit	1	1	0	1	1
KOG1078 Vesicle coat complex COPI, gamma subunit	1	1	1	1	1
KOG3343 Vesicle coat complex COPI, zeta subunit	1	1	1	1	1
KOG0077 Vesicle coat complex COPII, GTPase subunit SAR1	1	1	1	1	1
KOG1332 Vesicle coat complex COPII, subunit SEC13	1	1	1	1	1
KOG1986 Vesicle coat complex COPII, subunit SEC23	3	3	3	3	3
KOG1985 Vesicle coat complex COPII, subunit SEC24/subunit SFB2	1	1	1	1	1
KOG0307 Vesicle coat complex COPII, subunit SEC31	1	0	1	1	1
KOG1984 Vesicle coat complex COPII, subunit SFB3	1	1	1	1	1
KOG0985 Vesicle coat protein clathrin, heavy chain	1	1	1	1	1
KOG4031 Vesicle coat protein clathrin, light chain	1	1	1	1	1
KOG1300 Vesicle trafficking protein Sec1	1	1	1	1	1
KOG1301 Vesicle trafficking protein Sly1 (Sec1 family)	1	1	1	1	1
KOG3764 Vesicular amine transporter	0	0	0	0	0
KOG2058 Ypt/Rab GTPase activating protein	2	2	3	3	3
KOG1092 Ypt/Rab-specific GTPase-activating protein GYP1	1	1	1	1	1
KOG1091 Ypt/Rab-specific GTPase-activating protein GYP6	1	1	1	0	1
KOG3907 ZIP-like zinc transporter proteins	1	1	1	1	1
Defense mechanisms	35	38	39	50	33
KOG3956 Alpha 2-macroglobulin receptor-associated protein	0	0	0	0	0
KOG1515 Arylacetamide deacetylase	3	4	4	8	6
KOG1388 Attractin and platelet-activating factor acetylhydrolase	0	0	0	0	0
KOG1962 B-cell receptor-associated protein and related proteins	2	2	2	2	2
KOG1629 Bax-mediated apoptosis inhibitor TEGT/BI-1	0	0	0	0	0
KOG1047 Bifunctional leukotriene A4 hydrolase/aminopeptidase LTA4H	2	2	1	2	1
KOG4160 BPI/LBP/CETP family protein	0	0	0	0	0
KOG4297 C-type lectin	0	1	0	0	0
KOG4024 Complement component 1, Q subcomponent binding protein/mRNA splicing factor SF2, subunit P32	0	0	0	0	0
KOG4730 D-arabinono-1, 4-lactone oxidase	1	1	1	1	1
KOG1823 DRIM (Down-regulated in metastasis)-like proteins	1	1	1	3	1
KOG0624 dsRNA-activated protein kinase inhibitor P58, contains TPR and DnaJ domains	0	0	0	1	0
KOG1716 Dual specificity phosphatase	4	4	4	4	4
KOG1717 Dual specificity phosphatase	0	0	0	0	0
KOG1718 Dual specificity phosphatase	0	0	0	0	0
KOG1719 Dual specificity phosphatase	0	0	0	0	0
KOG4848 Extracellular matrix-associated peroxidase	0	0	0	0	0
KOG1502 Flavonol reductase/cinnamoyl-CoA reductase	12	12	15	18	8
KOG1726 HVA22/DP1 gene product-related proteins	0	0	0	0	0
KOG2787 Lanthionine synthetase C-like protein 1	0	0	0	0	0
KOG2556 Leishmanolysin-like peptidase (Peptidase M8 family)	0	0	0	0	0
KOG3722 Lipocalin-interacting membrane receptor (LIMR)	0	0	0	0	0
KOG4243 Macrophage maturation-associated protein	0	0	0	0	0
KOG1759 Macrophage migration inhibitory factor	0	0	0	0	0
KOG4788 Members of chemokine-like factor super family and related proteins	0	0	0	0	0
KOG1529 Mercaptopyruvate sulfurtransferase/thiosulfate sulfurtransferase	1	1	1	1	1
KOG2400 Nuclear protein ZAP	0	0	0	0	0
KOG3966 p53-mediated apoptosis protein EI24/PIG8	0	0	0	0	0
KOG1572 Predicted protein tyrosine phosphatase	5	5	5	5	5
KOG1707 Predicted Ras related/Rac-GTP binding protein	1	1	1	1	1
KOG1720 Protein tyrosine phosphatase CDC14	1	1	1	1	1
KOG2622 Putative myrosinase precursor	0	0	0	0	0
KOG2764 Putative transcriptional regulator DJ-1	0	0	0	0	0
KOG4003 Pyrazinamidase/nicotinamidase PNC1	1	1	1	1	1
KOG1826 Ras GTPase activating protein RasGAP/neurofibromin	1	1	1	2	1
KOG1739 Serine/threonine protein kinase GPBP	0	0	0	0	0
KOG2392 Serpin	0	0	0	0	0
KOG1841 Smad anchor for receptor activation	0	0	0	0	0
KOG1660 Sorting nexin SNX6/TFAF2, contains PX domain	0	0	0	0	0
KOG1785 Tyrosine kinase negative regulator CBL	0	0	0	0	0
KOG1216 von Willebrand factor and related coagulation proteins	0	1	1	0	0
KOG4537 Zn-ribbon-containing protein implicated in mitosis	0	0	0	0	0
Extracellular structures	8	5	12	8	7
KOG1941 Acetylcholine receptor-associated protein of the synapse (rapsyn)	0	0	0	0	0
KOG1021 Acetylglucosaminyltransferase EXT1/exostosin 1	0	0	0	0	0
KOG1022 Acetylglucosaminyltransferase EXT2/exostosin 2	0	0	0	0	0
KOG4802 Adhesion-type protein	0	0	0	0	0
KOG3681 Alpha-catenin	0	0	0	0	0
KOG3989 Beta-2-glycoprotein I	0	1	1	1	1
KOG1834 Calsyntenin	0	0	0	0	0
KOG3871 Cell adhesion complex protein bystin	1	0	2	1	1
KOG4651 Chondroitin 6-sulfotransferase and related sulfotransferases	0	0	0	0	0
KOG3544 Collagens (type IV and type XIII), and related proteins	2	0	5	2	2
KOG3546 Collagens (type XV)	0	0	0	0	0
KOG3781 Dystroglycan	0	0	0	0	0
KOG0994 Extracellular matrix glycoprotein Laminin subunit beta	0	0	0	1	0
KOG1836 Extracellular matrix glycoprotein Laminin subunits alpha and gamma	2	0	0	0	0
KOG4237 Extracellular matrix protein slit, contains leucine-rich and EGF-like repeats	0	0	0	0	0
KOG4848 Extracellular matrix-associated peroxidase	0	0	0	0	0
KOG3848 Extracellular protein TEM7, contains PSI domain (tumor endothelial marker in humans)	0	0	0	0	0
KOG1437 Fasciclin and related adhesion glycoproteins	1	1	1	1	1
KOG3587 Galectin, galactose-binding lectin	0	0	0	0	0
KOG1565 Gelatinase A and related matrix metalloproteases	0	0	0	0	0
KOG1736 Glia maturation factor beta	1	1	1	1	1
KOG1226 Integrin beta subunit (N-terminal portion of extracellular region)	0	0	0	0	0
KOG4004 Matricellular protein Osteonectin/SPARC/BM-40	0	0	0	0	0
KOG4291 Mucin/alpha-tectorin	0	0	0	0	0
KOG1048 Neural adherens junction protein Plakophilin and related Armadillo repeat proteins	0	0	0	0	0
KOG1214 Nidogen and related basement membrane protein proteins	0	0	0	0	0
KOG3545 Olfactomedin and related extracellular matrix glycoproteins	0	0	0	0	0
KOG1574 Predicted cell growth/differentiation regulator, contains RA domain	0	0	0	0	0
KOG1747 Protein tyrosine kinase 9/actin monomer-binding protein	1	1	1	1	1
KOG3550 Receptor targeting protein Lin-7	0	0	0	0	0
KOG3678 SARM protein (with sterile alpha and armadillo motifs)	0	0	0	0	0
KOG3861 Sensory cilia assembly protein	0	0	0	0	0
KOG3539 Spondins, extracellular matrix proteins	0	0	0	0	0
KOG3551 Syntrophins (type beta)	0	0	0	0	0
KOG3549 Syntrophins (type gamma)	0	0	0	0	0
KOG1225 Teneurin-1 and related extracellular matrix proteins, contain EGF-like repeats	0	0	0	0	0
KOG3658 Tumor necrosis factor-alpha-converting enzyme (TACE/ADAM17) and related metalloproteases	0	0	0	0	0
KOG4726 Ultrahigh sulfur keratin-associated protein	0	0	0	0	0
KOG3637 Vitronectin receptor, alpha subunit	0	0	0	0	0
KOG1216 von Willebrand factor and related coagulation proteins	0	1	1	0	0
Nuclear structure	32	70	33	36	32
KOG1241 Karyopherin (importin) beta 1	1	1	1	1	1
KOG2171 Karyopherin (importin) beta 3	2	2	2	4	2
KOG2439 Nuclear architecture related protein	1	1	1	1	1
KOG0977 Nuclear envelope protein lamin, intermediate filament superfamily	0	0	0	0	0
KOG1992 Nuclear export receptor CSE1/CAS (importin beta superfamily)	1	1	1	1	1
KOG2491 Nuclear matrix protein	0	0	0	0	0
KOG2021 Nuclear mRNA export factor receptor LOS1/Exportin-t (importin beta superfamily)	1	1	1	1	1
KOG2271 Nuclear pore complex component (sc Nup85)	1	1	1	1	1
KOG2445 Nuclear pore complex component (sc Seh1)	1	1	1	1	1
KOG4719 Nuclear pore complex protein	0	0	3	1	1
KOG1833 Nuclear pore complex, gp210 component	0	0	0	0	0
KOG4121 Nuclear pore complex, Nup133 component (sc Nup133)	1	1	1	1	1
KOG1900 Nuclear pore complex, Nup155 component (D Nup154, sc Nup157/Nup170)	1	1	1	1	1
KOG4521 Nuclear pore complex, Nup160 component	0	0	0	0	0
KOG3630 Nuclear pore complex, Nup214/CAN component	2	0	1	1	1
KOG4460 Nuclear pore complex, Nup88/rNup84 component	0	0	0	0	0
KOG0845 Nuclear pore complex, Nup98 component (sc Nup145/Nup100/Nup116)	5	1	5	5	5
KOG3091 Nuclear pore complex, p54 component (sc Nup57)	1	0	1	1	1
KOG2834 Nuclear pore complex, rNpl4 component (sc Npl4)	1	1	1	1	1
KOG1964 Nuclear pore complex, rNup107 component (sc Nup84)	1	1	1	1	1
KOG2196 Nuclear porin	1	0	0	1	1
KOG2020 Nuclear transport receptor CRM1/MSN5 (importin beta superfamily)	2	2	2	2	2
KOG4541 Nuclear transport receptor exportin 4 (importin beta superfamily)	0	0	0	0	0
KOG1993 Nuclear transport receptor KAP120 (importin beta superfamily)	1	1	1	1	1
KOG2023 Nuclear transport receptor Karyopherin-beta2/Transportin (importin beta superfamily)	1	1	1	1	1
KOG2022 Nuclear transport receptor LGL2 (importin beta superfamily)	1	1	1	1	1
KOG1410 Nuclear transport receptor RanBP16 (importin beta superfamily)	0	0	0	0	0
KOG1991 Nuclear transport receptor RANBP7/RANBP8 (importin beta superfamily)	2	2	2	4	2
KOG2992 Nucleolar GTPase/ATPase p130	1	47	1	1	1
KOG4714 Nucleoporin	0	0	0	0	0
KOG2274 Predicted importin 9	1	1	1	1	1
KOG2086 Protein tyrosine phosphatase SHP1/Cofactor for p97 ATPase-mediated vesicle membrane fusion	1	1	1	1	1
KOG1909 Ran GTPase-activating protein	1	1	1	1	1
Cytoskeleton	88	99	94	86	95
KOG2546 Abl interactor ABI-1, contains SH3 domain	0	0	0	0	0
KOG0676 Actin and related proteins	3	3	3	4	3	4	3
KOG3640 Actin binding protein Anillin	0	0	0	0	0	0	0
KOG1735 Actin depolymerizing factor	1	1	1	0	1	0	1
KOG1892 Actin filament-binding protein Afadin	0	0	0	0	0	0	0
KOG1003 Actin filament-coating protein tropomyosin	1	0	1	0	1	0	1
KOG3671 Actin regulatory protein (Wiskott-Aldrich syndrome protein)	1	1	1	1	1	1	1
KOG0445 Actin regulatory protein supervillin (gelsolin/villin family)	0	0	0	0	0	0	0
KOG0443 Actin regulatory proteins (gelsolin/villin family)	0	0	0	0	0	0	0
KOG0518 Actin-binding cytoskeleton protein, filamin	0	0	1	0	1	0	1
KOG1044 Actin-binding LIM Zn-finger protein Limatin involved in axon guidance	0	0	0	0	0	0	0
KOG0303 Actin-binding protein Coronin, contains WD40 repeats	1	1	1	1	1	1	1
KOG0980 Actin-binding protein SLA2/Huntingtin-interacting protein Hip1	1	1	1	1	1	1	1
KOG0797 Actin-related protein	1	1	1	1	1	1	1
KOG0679 Actin-related protein - Arp4p/Act3p	2	2	2	2	2	2	2
KOG0681 Actin-related protein - Arp5p	1	1	1	1	1	1	1
KOG0680 Actin-related protein - Arp6p	1	1	1	1	1	1	1
KOG0677 Actin-related protein Arp2/3 complex, subunit Arp2	1	1	1	1	1	1	1
KOG0678 Actin-related protein Arp2/3 complex, subunit Arp3	1	1	1	1	1	1	1
KOG1523 Actin-related protein Arp2/3 complex, subunit ARPC1/p41-ARC	1	1	1	1	1	1	1
KOG2826 Actin-related protein Arp2/3 complex, subunit ARPC2	1	1	1	1	1	1	1
KOG3155 Actin-related protein Arp2/3 complex, subunit ARPC3	1	1	1	1	1	1	1
KOG1876 Actin-related protein Arp2/3 complex, subunit ARPC4	1	1	1	1	1	1	1
KOG3380 Actin-related protein Arp2/3 complex, subunit ARPC5	1	1	1	1	1	1	1
KOG1703 Adaptor protein Enigma and related PDZ-LIM proteins	2	1	2	2	2	2	2
KOG2856 Adaptor protein PACSIN	0	0	0	0	0	0	0
KOG2675 Adenylate cyclase-associated protein (CAP/Srv2p)	1	1	1	1	1	1	1
KOG0704 ADP-ribosylation factor GTPase activator	1	1	1	1	1	1	1
KOG1376 Alpha tubulin	1	1	1	1	1	1	1
KOG3631 Alpha-parvin and related focal adhesion proteins	0	0	0	0	0	0	0
KOG4203 Armadillo/beta-Catenin/plakoglobin	3	3	3	3	3	3	3
KOG1057 Arp2/3 complex-interacting protein VIP1/Asp1, involved in regulation of actin cytoskeleton	1	1	1	1	1	1	1
KOG4001 Axonemal dynein light chain	0	0	0	0	0	0	0
KOG1375 Beta tubulin	1	1	1	1	1	1	1
KOG2122 Beta-catenin-binding protein APC, contains ARM repeats	0	0	0	0	0	0	0
KOG4301 Beta-dystrobrevin	0	0	0	0	0	0	0
KOG0517 Beta-spectrin	0	1	0	0	0	0	0
KOG0035 Ca2+-binding actin-bundling protein (actinin), alpha chain (EF-Hand protein superfamily)	1	0	0	1	0	1	0
KOG0046 Ca2+-binding actin-bundling protein (fimbrin/plastin), EF-Hand protein superfamily	1	1	1	1	1	1	1
KOG0040 Ca2+-binding actin-bundling protein (spectrin), alpha chain (EF-Hand protein superfamily)	0	0	0	0	0	0	0
KOG0028 Ca2+-binding protein (centrin/caltractin), EF-Hand superfamily protein	1	1	1	0	1	0	1
KOG2046 Calponin	1	1	1	0	1	0	1
KOG4406 CDC42 Rho GTPase-activating protein	1	1	1	1	1	1	1
KOG3565 Cdc42-interacting protein CIP4	1	1	1	1	1	1	1
KOG0982 Centrosomal protein Nuf	0	0	0	0	0	0	0
KOG4035 Coeffector of mDia Rho GTPase, regulates actin polymerization and cell adhesion turnover	1	1	1	1	1	1	1
KOG2674 Cysteine protease required for autophagy - Apg4p/Aut2p	1	1	1	1	1	1	1
KOG2685 Cystoskeletal protein Tektin	0	0	0	0	0	0	0
KOG1587 Cytoplasmic dynein intermediate chain	0	1	1	1	1	1	1
KOG0248 Cytoplasmic protein Max-1, contains PH, MyTH4 and FERM domains	0	0	0	0	0	0	0
KOG3699 Cytoskeletal protein Adducin	2	1	2	3	2	3	2
KOG0444 Cytoskeletal regulator Flightless-I (contains leucine-rich and gelsolin repeats)	0	0	0	0	0	0	0
KOG4568 Cytoskeleton-associated protein and related proteins	0	1	2	2	3	2	3
KOG3655 Drebrins and related actin binding proteins	1	3	1	1	1	1	1
KOG4042 Dynactin subunit p27/WS-3, involved in transport of organelles along microtubules	0	0	0	0	0	0	0
KOG3121 Dynactin, subunit p25	1	1	0	0	1	0	1
KOG3430 Dynein light chain type 1	1	1	1	0	1	0	1
KOG3595 Dyneins, heavy chain	1	1	1	1	1	1	1
KOG0516 Dystonin, GAS (Growth-arrest-specific protein), and related proteins	1	1	1	0	1	0	1
KOG4286 Dystrophin-like protein	0	0	0	0	0	0	0
KOG4807 F-actin binding protein, regulates actin cytoskeletal organization	0	0	0	0	0	0	0
KOG0836 F-actin capping protein, alpha subunit	1	1	1	1	1	1	1
KOG3174 F-actin capping protein, beta subunit	1	1	1	1	1	1	1
KOG2668 Flotillins	0	0	0	0	0	0	0
KOG2272 Focal adhesion protein PINCH-1, contains LIM domains	0	0	0	0	0	0	0
KOG1930 Focal adhesion protein Tensin, contains PTB domain	0	0	0	0	0	0	0
KOG1704 FOG: LIM domain	1	1	1	1	1	1	1
KOG1374 Gamma tubulin	1	1	1	1	1	1	1
KOG2001 Gamma-tubulin complex, DGRIP84/SPC97 component	1	1	1	1	1	1	1
KOG2000 Gamma-tubulin complex, DGRIP91/SPC98 component	1	1	1	1	1	1	1
KOG2065 Gamma-tubulin ring complex protein	0	0	0	0	0	0	0
KOG3950 Gamma/delta sarcoglycan	0	0	0	0	0	0	0
KOG0073 GTP-binding ADP-ribosylation factor-like protein ARL2	1	1	1	1	1	1	1
KOG2842 Interferon-related protein PC4 like	0	1	0	0	0	0	0
KOG2101 Intermediate filament-like protein, sorting nexins, and related proteins containing PX (PhoX) domain(s)	1	1	1	1	1	1	1
KOG0239 Kinesin (KAR3 subfamily)	1	1	1	1	1	1	1
KOG0240 Kinesin (SMY1 subfamily)	1	1	1	1	1	1	1
KOG1840 Kinesin light chain	0	0	0	0	0	0	0
KOG0241 Kinesin-like protein	0	0	0	0	0	0	0
KOG0242 Kinesin-like protein	2	2	2	2	2	2	2
KOG0243 Kinesin-like protein	1	1	1	1	1	1	1
KOG0244 Kinesin-like protein	0	0	0	0	0	0	0
KOG0245 Kinesin-like protein	1	1	1	0	1	0	1
KOG0246 Kinesin-like protein	0	0	0	0	0	0	0
KOG0247 Kinesin-like protein	0	0	0	0	0	0	0
KOG4280 Kinesin-like protein	0	0	0	0	0	0	0
KOG0532 Leucine-rich repeat (LRR) protein, contains calponin homology domain	0	0	0	0	0	0	0
KOG1853 LIS1-interacting protein NUDE	0	1	0	0	0	0	0
KOG2659 LisH motif-containing protein	1	1	1	1	1	1	1
KOG2530 Members of tubulin/FtsZ family	1	1	1	1	1	1	1
KOG1425 Microfibrillar-associated protein MFAP1	1	1	1	0	0	0	0
KOG3757 Microtubule assembly protein Doublecortin and related proteins, contain DCX domain	0	0	0	0	0	0	0
KOG0313 Microtubule binding protein YTM1 (contains WD40 repeats)	1	1	1	1	1	1	1
KOG1654 Microtubule-associated anchor protein involved in autophagy and membrane trafficking	1	1	1	1	1	1	1
KOG1820 Microtubule-associated protein	1	1	1	1	1	1	1
KOG0165 Microtubule-associated protein Asp	0	0	0	0	0	0	0
KOG3476 Microtubule-associated protein CRIPT	0	0	0	0	0	0	0
KOG0971 Microtubule-associated protein dynactin DCTN1/Glued	0	0	0	0	0	0	0
KOG4302 Microtubule-associated protein essential for anaphase spindle elongation	1	1	1	1	1	1	1
KOG2418 Microtubule-associated protein TAU	0	0	0	0	0	0	0
KOG3592 Microtubule-associated proteins	0	0	0	0	0	0	0
KOG1727 Microtubule-binding protein (translationally controlled tumor protein)	1	1	0	1	1	1	1
KOG3000 Microtubule-binding protein involved in cell cycle control	1	1	1	1	1	1	1
KOG3809 Microtubule-binding protein MIP-T3	0	0	0	0	0	0	0
KOG2053 Mitochondrial inheritance and actin cytoskeleton organization protein	1	1	1	1	1	1	1
KOG0162 Myosin class I heavy chain	1	1	1	1	1	1	1
KOG0164 Myosin class I heavy chain	0	0	0	0	0	0	0
KOG0161 Myosin class II heavy chain	0	1	1	1	1	1	1
KOG0160 Myosin class V heavy chain	1	2	2	2	2	2	2
KOG0163 Myosin class VI heavy chain	0	0	0	0	0	0	0
KOG0030 Myosin essential light chain, EF-Hand protein superfamily	0	0	0	0	0	0	0
KOG0031 Myosin regulatory light chain, EF-Hand protein superfamily	0	0	0	0	0	0	0
KOG1850 Myosin-like coiled-coil protein	0	0	0	0	0	0	0
KOG1702 Nebulin repeat protein	0	0	0	0	0	0	0
KOG1259 Nischarin, modulator of integrin alpha5 subunit action	0	0	1	1	0	1	0
KOG3632 Peripheral benzodiazepine receptor PRAX-1	0	1	0	0	0	0	0
KOG3756 Pinin (desmosome-associated protein)	0	0	0	0	0	0	0
KOG3962 Predicted actin-bundling protein	0	0	0	0	0	0	0
KOG1755 Profilin	1	1	1	1	1	1	1
KOG0613 Projectin/twitchin and related proteins	0	5	0	0	1	0	1
KOG2229 Protein required for actin cytoskeleton organization and cell cycle progression	1	2	1	1	1	1	1
KOG3958 Putative dynamitin	0	0	0	0	0	0	0
KOG1925 Rac1 GTPase effector FHOS	0	0	0	0	0	0	0
KOG1923 Rac1 GTPase effector FRL	0	0	0	0	0	0	0
KOG1700 Regulatory protein MLP and related LIM proteins	0	0	0	0	0	0	0
KOG1922 Rho GTPase effector BNI1 and related formins	2	2	3	2	2	2	2
KOG2710 Rho GTPase-activating protein	1	1	1	1	1	1	1
KOG1117 Rho- and Arf-GTPase activating protein ARAP3	0	0	0	0	0	0	0
KOG1924 RhoA GTPase effector DIA/Diaphanous	0	0	0	0	0	0	0
KOG1547 Septin CDC10 and related P-loop GTPases	1	1	1	1	1	1	1
KOG2655 Septin family protein (P-loop GTPase)	6	6	6	5	6	5	6
KOG3285 Spindle assembly checkpoint protein	1	1	1	1	1	1	1
KOG2027 Spindle pole body protein	1	1	1	1	1	1	1
KOG2026 Spindle pole body protein - Sad1p	0	0	1	1	1	1	1
KOG4261 Talin	0	0	0	0	0	0	0
KOG3735 Tropomodulin and leiomodulin	0	0	0	0	0	0	0
KOG3634 Troponin	0	0	0	0	0	0	0
KOG3977 Troponin I	0	0	0	0	0	0	0
KOG1445 Tumor-specific antigen (contains WD repeats)	0	0	0	0	0	0	0
KOG3654 Uncharacterized CH domain protein	0	0	0	0	0	0	0
KOG1961 Vacuolar sorting protein VPS52/suppressor of actin Sac2	1	1	1	1	1	1	1
KOG4462 WASP-interacting protein VRP1/WIP, contains WH2 domain	1	0	1	0	1	0	1
KOG0318 WD40 repeat stress protein/actin interacting protein	1	1	1	1	1	1	1
KOG1830 Wiskott Aldrich syndrome proteins	0	0	0	0	0	0	0

## Sheet: Inf storage and processing
Cellular processes and signaling
Function Description	Candida membranifaciens IST 626 v1.0	Candida tenuis NRRL Y-1498 v1.0	Candida tropicalis MYA3404	Meyerozyma guilliermondii ATCC 6260	Candida albicans SC5314
RNA processing and modification	186	196	205	192	203
KOG2044 5'-3' exonuclease HKE1/RAT1	1	0	1	1	1
KOG3387 60S ribosomal protein 15.5kD/SNU13, NHP2/L7A family (includes ribonuclease P subunit p38), involved in splicing	1	1	1	1	1
KOG0105 Alternative splicing factor ASF/SF2 (RRM superfamily)	0	0	0	0	0
KOG0107 Alternative splicing factor SRp20/9G8 (RRM superfamily)	0	0	0	0	0
KOG0106 Alternative splicing factor SRp55/B52/SRp75 (RRM superfamily)	1	1	1	1	1
KOG0148 Apoptosis-promoting RNA-binding protein TIA-1/TIAR (RRM superfamily)	1	0	0	0	1
KOG0326 ATP-dependent RNA helicase	1	1	1	1	1
KOG0329 ATP-dependent RNA helicase	1	1	1	1	1
KOG0330 ATP-dependent RNA helicase	1	1	1	1	1
KOG0331 ATP-dependent RNA helicase	2	1	3	2	2
KOG0332 ATP-dependent RNA helicase	1	1	1	1	1
KOG0335 ATP-dependent RNA helicase	2	2	2	2	2
KOG0336 ATP-dependent RNA helicase	0	0	0	0	0
KOG0337 ATP-dependent RNA helicase	1	1	2	2	3
KOG0338 ATP-dependent RNA helicase	1	1	1	1	1
KOG0339 ATP-dependent RNA helicase	0	0	0	0	0
KOG0340 ATP-dependent RNA helicase	1	1	1	1	1
KOG0344 ATP-dependent RNA helicase	1	2	1	1	1
KOG0345 ATP-dependent RNA helicase	1	1	1	1	1
KOG0348 ATP-dependent RNA helicase	1	1	1	1	1
KOG0920 ATP-dependent RNA helicase A	1	0	1	1	1
KOG0342 ATP-dependent RNA helicase pitchoune	2	2	2	2	2
KOG4318 Bicoid mRNA stability factor	0	0	0	0	0
KOG3167 Box H/ACA snoRNP component, involved in ribosomal RNA pseudouridinylation	1	1	1	1	1
KOG4298 CAP-binding protein complex interacting protein 2	0	0	0	0	0
KOG3414 Component of the U4/U6.U5 snRNP/mitosis protein DIM1	1	1	1	1	1
KOG2609 Cyclin D-interacting protein GCIP	0	1	0	1	0
KOG0947 Cytoplasmic exosomal RNA helicase SKI2, DEAD-box superfamily	1	1	1	1	1
KOG0350 DEAD-box ATP-dependent RNA helicase	1	1	1	1	1
KOG0341 DEAD-box protein abstrakt	0	0	0	0	0
KOG0922 DEAH-box RNA helicase	1	1	2	2	2
KOG0926 DEAH-box RNA helicase	1	1	1	1	1
KOG2868 Decapping enzyme complex component DCP1	1	1	1	0	1
KOG2937 Decapping enzyme complex, predicted pyrophosphatase DCP2	1	1	1	1	1
KOG2731 DNA alkylation damage repair protein	0	0	0	0	0
KOG0952 DNA/RNA helicase MER3/SLH1, DEAD-box superfamily	1	1	2	3	2
KOG0701 dsRNA-specific nuclease Dicer and related ribonucleases	0	0	0	0	0
KOG3392 Exon-exon junction complex, Magoh component	0	0	0	0	0
KOG3013 Exosomal 3'-5' exoribonuclease complex, subunit Rrp4	0	1	1	1	1
KOG1596 Fibrillarin and related nucleolar RNA-binding proteins	1	0	1	1	1
KOG3673 FtsJ-like RNA methyltransferase	0	0	0	0	0
KOG3674 FtsJ-like RNA methyltransferase	0	0	0	0	0
KOG3503 H/ACA snoRNP complex, subunit NOP10	0	0	0	0	0
KOG0495 HAT repeat protein	1	1	1	1	1
KOG1456 Heterogeneous nuclear ribonucleoprotein L (contains RRM repeats)	0	0	0	0	0
KOG0117 Heterogeneous nuclear ribonucleoprotein R (RRM superfamily)	0	0	0	0	0
KOG1446 Histone H3 (Lys4) methyltransferase complex and RNA cleavage factor II complex, subunit SWD2	1	1	1	1	1
KOG3934 Histone mRNA stem-loop binding protein	0	0	0	0	0
KOG2193 IGF-II mRNA-binding protein IMP, contains RRM and KH domains	0	0	0	0	0
KOG2634 Initiator tRNA phosphoribosyl-transferase	1	1	1	1	1
KOG1676 K-homology type RNA binding proteins	0	0	0	0	0
KOG3132 m3G-cap-specific nuclear import receptor (Snurportin1)	0	0	0	0	0
KOG3948 Mediator of U snRNA nuclear export PHAX	0	0	0	0	0
KOG4768 Mitochondrial mRNA maturase	0	0	0	0	0
KOG0953 Mitochondrial RNA helicase SUV3, DEAD-box superfamily	1	1	1	1	1
KOG1975 mRNA cap methyltransferase	1	1	1	1	1
KOG2386 mRNA capping enzyme, guanylyltransferase (alpha) subunit	2	2	2	2	2
KOG1914 mRNA cleavage and polyadenylation factor I complex, subunit RNA14	1	1	1	1	1
KOG0108 mRNA cleavage and polyadenylation factor I complex, subunit RNA15	3	3	3	3	3
KOG2071 mRNA cleavage and polyadenylation factor I/II complex, subunit Pcf11	2	2	2	2	2
KOG2749 mRNA cleavage and polyadenylation factor IA/II complex, subunit CLP1	1	1	1	1	1
KOG1137 mRNA cleavage and polyadenylation factor II complex, BRR5 (CPSF subunit)	1	1	1	1	1
KOG1896 mRNA cleavage and polyadenylation factor II complex, subunit CFT1 (CPSF subunit)	1	1	1	1	1
KOG1135 mRNA cleavage and polyadenylation factor II complex, subunit CFT2 (CPSF subunit)	1	1	1	1	1
KOG1895 mRNA cleavage and polyadenylation factor II complex, subunit PTA1	1	1	1	1	1
KOG1689 mRNA cleavage factor I subunit	0	0	0	0	0
KOG4849 mRNA cleavage factor I subunit/CPSF subunit	0	0	0	0	0
KOG0640 mRNA cleavage stimulating factor complex; subunit 1	0	0	0	0	0
KOG0304 mRNA deadenylase subunit	1	1	1	1	1
KOG3763 mRNA export factor TAP/MEX67	1	2	1	1	1
KOG0647 mRNA export protein (contains WD40 repeats)	1	1	1	1	1
KOG1258 mRNA processing protein	2	2	2	2	2
KOG1847 mRNA splicing factor	0	0	0	0	0
KOG1996 mRNA splicing factor	0	0	0	0	0
KOG2047 mRNA splicing factor	1	1	1	1	1
KOG3068 mRNA splicing factor	1	1	1	1	1
KOG3937 mRNA splicing factor	1	1	0	1	0
KOG0923 mRNA splicing factor ATP-dependent RNA helicase	0	1	1	1	1
KOG0924 mRNA splicing factor ATP-dependent RNA helicase	0	1	1	1	1
KOG0925 mRNA splicing factor ATP-dependent RNA helicase	1	2	1	1	1
KOG2574 mRNA splicing factor PRP31	1	1	1	1	1
KOG2441 mRNA splicing factor/probable chromatin binding snw family nuclear protein	0	1	1	1	1
KOG0050 mRNA splicing protein CDC5 (Myb superfamily)	1	1	1	1	1
KOG4327 mRNA splicing protein SMN (survival motor neuron)	0	0	0	0	0
KOG2953 mRNA-binding protein Encore	0	1	0	0	1
KOG1295 Nonsense-mediated decay protein Upf3	0	0	1	0	0
KOG2051 Nonsense-mediated mRNA decay 2 protein	1	1	1	1	1
KOG2162 Nonsense-mediated mRNA decay protein	1	1	1	1	1
KOG1104 Nuclear cap-binding complex, subunit NCBP1/CBP80	1	1	1	1	1
KOG0121 Nuclear cap-binding protein complex, subunit CBP20 (RRM superfamily)	1	1	1	1	1
KOG0948 Nuclear exosomal RNA helicase MTR4, DEAD-box superfamily	1	1	1	1	1
KOG3702 Nuclear polyadenylated RNA binding protein	1	1	1	1	1
KOG2412 Nuclear-export-signal (NES)-containing protein/polyadenylated-RNA export factor	1	0	1	1	1
KOG0127 Nucleolar protein fibrillarin NOP77 (RRM superfamily)	1	1	1	1	1
KOG3911 Nucleolar protein NOP52/RRP1	1	1	1	1	1
KOG3080 Nucleolar protein-like/EBNA1-binding protein	1	0	1	1	1
KOG3242 Oligoribonuclease (3'->5' exoribonuclease)	1	1	1	1	1
KOG0285 Pleiotropic regulator 1	1	1	1	1	1
KOG2245 Poly(A) polymerase and related nucleotidyltransferases	1	1	1	1	1
KOG3741 Poly(A) ribonuclease subunit	1	1	1	1	1
KOG0123 Polyadenylate-binding protein (RRM superfamily)	1	3	2	3	1
KOG1049 Polyadenylation factor I complex, subunit FIP1	1	1	1	1	1
KOG0284 Polyadenylation factor I complex, subunit PFS2	1	1	1	1	1
KOG1040 Polyadenylation factor I complex, subunit, Yth1 (CPSF subunit)	1	2	1	1	1
KOG2192 PolyC-binding hnRNP-K protein HRB57A/hnRNP, contains KH domain	0	0	0	0	0
KOG2190 PolyC-binding proteins alphaCP-1 and related KH domain proteins	2	2	2	3	2
KOG1190 Polypyrimidine tract-binding protein	0	0	0	0	0
KOG0124 Polypyrimidine tract-binding protein PUF60 (RRM superfamily)	0	0	0	0	0
KOG4150 Predicted ATP-dependent RNA helicase	1	1	1	1	1
KOG1136 Predicted cleavage and polyadenylation specificity factor (CPSF subunit)	0	0	0	0	0
KOG1138 Predicted cleavage and polyadenylation specificity factor (CPSF subunit)	0	0	0	0	0
KOG2098 Predicted N6-adenine RNA methylase	1	1	1	1	1
KOG4822 Predicted nuclear membrane protein involved in mRNA transport and sex determination via splicing modulation	0	0	0	0	0
KOG4393 Predicted pseudouridylate synthase	0	0	0	0	0
KOG0821 Predicted ribosomal RNA adenine dimethylase	0	0	0	0	0
KOG1994 Predicted RNA binding protein, contains G-patch and Zn-finger domains	0	0	1	1	1
KOG2138 Predicted RNA binding protein, contains G-patch domain	0	0	0	0	0
KOG3045 Predicted RNA methylase involved in rRNA processing	1	1	1	1	1
KOG1960 Predicted RNA-binding protein, contains KH domains	0	0	0	0	0
KOG2185 Predicted RNA-processing protein, contains G-patch domain	0	0	0	0	0
KOG4689 Predicted RNase	1	1	1	1	1
KOG3448 Predicted snRNP core protein	1	1	1	1	1
KOG4207 Predicted splicing factor, SR protein superfamily	0	0	0	0	0
KOG2837 Protein containing a U1-type Zn-finger and implicated in RNA splicing or processing	1	1	1	1	1
KOG2375 Protein interacting with poly(A)-binding protein	1	1	1	1	1
KOG0816 Protein involved in mRNA turnover	1	1	1	1	1
KOG1609 Protein involved in mRNA turnover and stability	1	1	1	1	1
KOG3117 Protein involved in rRNA processing	1	1	1	1	1
KOG2562 Protein phosphatase 2 regulatory subunit	0	0	0	0	0
KOG2481 Protein required for normal rRNA processing	2	1	1	1	1
KOG0349 Putative DEAD-box RNA helicase DDX1	0	0	0	0	0
KOG2793 Putative N2,N2-dimethylguanosine tRNA methyltransferase	1	1	1	1	1
KOG1098 Putative SAM-dependent rRNA methyltransferase SPB1	1	1	1	1	1
KOG1902 Putative signal transduction protein involved in RNA splicing	0	0	0	0	0
KOG2769 Putative u4/u6 small nuclear ribonucleoprotein	1	1	1	1	1
KOG3908 Queuine-tRNA ribosyltransferase	0	0	0	0	0
KOG3909 Queuine-tRNA ribosyltransferase	0	0	0	0	0
KOG1909 Ran GTPase-activating protein	1	1	1	1	1
KOG2669 Regulator of nuclear mRNA	1	1	2	1	1
KOG1817 Ribonuclease	2	1	2	2	1
KOG1908 Ribonuclease inhibitor type leucine-rich repeat proteins	0	0	0	0	0
KOG1642 Ribonuclease, T2 family	2	2	3	1	3
KOG3322 Ribonucleases P/MRP protein subunit	1	1	1	1	1
KOG1475 Ribosomal protein RPL1/RPL2/RL4L4	1	1	1	1	1
KOG0820 Ribosomal RNA adenine dimethylase	1	1	1	1	1
KOG2573 Ribosome biogenesis protein - Nop56p/Sik1p	1	3	1	1	1
KOG2572 Ribosome biogenesis protein - Nop58p/Nop5p	1	0	1	1	1
KOG2780 Ribosome biogenesis protein RPF1, contains IMP4 domain	1	1	1	1	1
KOG3980 RNA 3'-terminal phosphate cyclase	1	1	1	1	1
KOG4353 RNA export factor NXT1	0	0	0	0	1
KOG0334 RNA helicase	1	1	1	1	1
KOG0343 RNA Helicase	1	1	1	1	1
KOG0346 RNA helicase	1	1	1	1	1
KOG0347 RNA helicase	1	1	1	1	1
KOG1804 RNA helicase	0	0	0	0	0
KOG0951 RNA helicase BRR2, DEAD-box superfamily	1	1	1	2	1
KOG1802 RNA helicase nonsense mRNA reducing factor (pNORF1)	0	3	3	2	2
KOG2863 RNA lariat debranching enzyme	1	1	1	1	1
KOG0838 RNA Methylase, SpoU family	1	1	1	1	1
KOG0839 RNA Methylase, SpoU family	1	1	1	1	1
KOG0132 RNA polymerase II C-terminal domain-binding protein RA4, contains RPR and RRM domains	1	1	1	1	1
KOG1919 RNA pseudouridylate synthases	2	2	3	2	3
KOG2560 RNA splicing factor - Slu7p	0	0	1	1	1
KOG3064 RNA-binding nuclear protein (MAK16) containing a distinct C4 Zn-finger	1	0	1	1	1
KOG4374 RNA-binding protein Bicaudal-C	0	0	0	0	0
KOG0144 RNA-binding protein CUGBP1/BRUNO (RRM superfamily)	0	0	0	0	0
KOG0145 RNA-binding protein ELAV/HU (RRM superfamily)	0	0	0	0	0
KOG0146 RNA-binding protein ETR-3 (RRM superfamily)	0	0	0	0	0
KOG1365 RNA-binding protein Fusilli, contains RRM domain	0	0	0	0	0
KOG4212 RNA-binding protein hnRNP-M	0	0	0	1	0
KOG4213 RNA-binding protein La	0	1	0	0	0
KOG0109 RNA-binding protein LARK, contains RRM and retroviral-type Zn-finger domains	0	0	0	0	0
KOG4205 RNA-binding protein musashi/mRNA cleavage and polyadenylation factor I complex, subunit HRP1	1	2	1	1	1
KOG2191 RNA-binding protein NOVA1/PASILLA and related KH domain proteins	0	0	0	0	0
KOG0115 RNA-binding protein p54nrb (RRM superfamily)	0	0	0	0	0
KOG1588 RNA-binding protein Sam68 and related KH domain proteins	0	0	0	0	0
KOG0128 RNA-binding protein SART3 (RRM superfamily)	1	1	1	1	1
KOG0452 RNA-binding translational regulator IRP (aconitase superfamily)	0	0	0	0	0
KOG0988 RNA-directed RNA polymerase QDE-1 required for posttranscriptional gene silencing and RNA interference	0	0	0	0	0
KOG0063 RNAse L inhibitor, ABC superfamily	0	1	1	1	1
KOG4046 RNase MRP and P, subunit POP4/p29	1	1	1	1	1
KOG4394 RNase P subunit that is not also a subunit of RNase MRP, involved in pre-tRNA processing	1	1	0	0	1
KOG0533 RRM motif-containing protein	1	1	1	0	1
KOG2651 rRNA adenine N-6-methyltransferase	0	0	0	0	0
KOG1070 rRNA processing protein Rrp5	1	0	1	1	1
KOG4008 rRNA processing protein RRP7	1	1	1	1	1
KOG2242 Scaffold/matrix specific factor hnRNP-U/SAF-A, contains SPRY domain	0	0	0	0	0
KOG3293 Small nuclear ribonucleoprotein (snRNP)	1	1	1	1	1
KOG3460 Small nuclear ribonucleoprotein (snRNP) LSM3	1	1	1	0	1
KOG3459 Small nuclear ribonucleoprotein (snRNP) Sm core protein	1	1	1	1	1
KOG3482 Small nuclear ribonucleoprotein (snRNP) SMF	1	1	1	0	1
KOG1774 Small nuclear ribonucleoprotein E	1	1	1	1	1
KOG1783 Small nuclear ribonucleoprotein F	1	1	0	0	1
KOG1780 Small Nuclear ribonucleoprotein G	0	0	0	0	1
KOG3172 Small nuclear ribonucleoprotein Sm D3	1	1	1	1	1
KOG3428 Small nuclear ribonucleoprotein SMD1 and related snRNPs	1	1	1	1	1
KOG1781 Small Nuclear ribonucleoprotein splicing factor	1	1	1	0	1
KOG1782 Small Nuclear ribonucleoprotein splicing factor	1	1	1	1	1
KOG1784 Small Nuclear ribonucleoprotein splicing factor	1	1	1	1	1
KOG4746 Small nuclear RNA activating complex (SNAPc), subunit SNAP43	0	0	0	0	0
KOG0268 Sof1-like rRNA processing protein (contains WD40 repeats)	1	1	2	1	1
KOG0152 Spliceosomal protein FBP11/Splicing factor PRP40	1	1	1	1	1
KOG0150 Spliceosomal protein FBP21	0	1	0	0	0
KOG4206 Spliceosomal protein snRNP-U1A/U2B	2	2	2	2	2
KOG0796 Spliceosome subunit	1	1	1	1	1
KOG2146 Splicing coactivator SRm160/300, subunit SRm160 (contains PWI domain)	0	1	1	1	1
KOG1869 Splicing coactivator SRm160/300, subunit SRm300	1	6	1	1	1
KOG0119 Splicing factor 1/branch point binding protein (RRM superfamily)	1	0	1	1	1
KOG0007 Splicing factor 3a, subunit 1	1	1	1	1	1
KOG0227 Splicing factor 3a, subunit 2	1	1	1	1	1
KOG2636 Splicing factor 3a, subunit 3	1	1	1	1	1
KOG0213 Splicing factor 3b, subunit 1	1	1	1	1	1
KOG2330 Splicing factor 3b, subunit 2	1	1	1	1	1
KOG1898 Splicing factor 3b, subunit 3	1	1	2	1	1
KOG0131 Splicing factor 3b, subunit 4	1	1	1	1	1
KOG4211 Splicing factor hnRNP-F and related RNA-binding proteins	0	0	0	0	0
KOG4209 Splicing factor RNPS1, SR protein superfamily	2	1	2	1	2
KOG3026 Splicing factor SPF30	0	0	0	0	0
KOG0120 Splicing factor U2AF, large subunit (RRM superfamily)	1	1	1	0	1
KOG4676 Splicing factor, arginine/serine-rich	0	0	0	0	0
KOG2991 Splicing regulator	0	0	0	0	0
KOG2771 Subunit of tRNA-specific adenosine-34 deaminase	1	1	1	1	1
KOG2548 SWAP mRNA splicing regulator	0	0	0	0	0
KOG2809 Telomerase elongation inhibitor/RNA maturation protein PINX1	2	1	2	2	2
KOG1127 TPR repeat-containing protein	1	1	1	1	1
KOG1856 Transcription elongation factor SPT6	1	0	1	1	1
KOG1122 tRNA and rRNA cytosine-C5-methylase (nucleolar protein NOL1/NOP2)	1	2	1	1	1
KOG2078 tRNA modification enzyme	1	1	1	1	1
KOG2777 tRNA-specific adenosine deaminase 1	1	1	1	1	1
KOG1801 tRNA-splicing endonuclease positive effector (SEN1)	1	0	1	1	1
KOG2184 Tuftelin-interacting protein TIP39, contains G-patch domain	1	1	1	1	1
KOG0113 U1 small nuclear ribonucleoprotein (RRM superfamily)	1	1	2	0	0
KOG2253 U1 snRNP complex, subunit SNU71 and related PWI-motif proteins	0	1	1	1	1
KOG3454 U1 snRNP-specific protein C	1	0	1	0	1
KOG3408 U1-like Zn-finger-containing protein, probabl erole in RNA processing/splicing	1	1	1	0	1
KOG2202 U2 snRNP splicing factor, small subunit, and related proteins	1	2	2	1	2
KOG1644 U2-associated snRNP A' protein	1	1	1	1	1
KOG2781 U3 small nucleolar ribonucleoprotein (snoRNP) component	1	1	1	1	1
KOG4655 U3 small nucleolar ribonucleoprotein (snoRNP) component	1	1	1	1	1
KOG2600 U3 small nucleolar ribonucleoprotein (snoRNP) subunit - Mpp10p	1	0	1	1	1
KOG0299 U3 snoRNP-associated protein (contains WD40 repeats)	1	1	1	1	1
KOG0272 U4/U6 small nuclear ribonucleoprotein Prp4 (contains WD40 repeats)	1	1	1	1	1
KOG0670 U4/U6-associated splicing factor PRP4	0	0	0	0	0
KOG2217 U4/U6.U5 snRNP associated protein	1	0	1	1	2
KOG1795 U5 snRNP spliceosome subunit	1	1	1	2	1
KOG2808 U5 snRNP-associated RNA splicing factor	1	1	1	1	1
KOG0333 U5 snRNP-like RNA helicase subunit	1	1	1	1	1
KOG0265 U5 snRNP-specific protein-like factor and related proteins	1	1	0	1	0
KOG1775 U6 snRNA-associated Sm-like protein	1	1	1	0	1
KOG3801 Uncharacterized conserved protein BCN92	1	1	1	1	1
KOG0291 WD40-repeat-containing subunit of the 18S rRNA processing complex	1	1	1	1	1
KOG0306 WD40-repeat-containing subunit of the 18S rRNA processing complex	1	1	1	1	1
KOG0319 WD40-repeat-containing subunit of the 18S rRNA processing complex	1	1	1	1	1
KOG1272 WD40-repeat-containing subunit of the 18S rRNA processing complex	1	1	1	1	1
Chromatin structure and dynamics	82	88	93	91	93
KOG2416 Acinus (induces apoptotic chromatin condensation)	0	0	0	0	0
KOG0273 Beta-transducin family (WD-40 repeat) protein	1	1	1	1	1
KOG4563 Cell cycle-regulated histone H1-binding protein	1	0	1	1	1
KOG1009 Chromatin assembly complex 1 subunit B/CAC2 (contains WD40 repeats)	1	1	1	1	1
KOG4364 Chromatin assembly factor-I	0	3	0	0	0
KOG1827 Chromatin remodeling complex RSC, subunit RSC1/Polybromo and related proteins	2	2	2	2	2
KOG0386 Chromatin remodeling complex SWI/SNF, component SWI2 and related ATPases (DNA/RNA helicase superfamily)	2	2	3	3	2
KOG1245 Chromatin remodeling complex WSTF-ISWI, large subunit (contains heterochromatin localization, PHD and BROMO domains)	1	0	3	1	1
KOG1279 Chromatin remodeling factor subunit and related transcription factors	2	1	2	2	2
KOG1000 Chromatin remodeling protein HARP/SMARCAL1, DEAD-box superfamily	0	0	0	0	0
KOG1973 Chromatin remodeling protein, contains PHD Zn-finger	3	3	3	3	3
KOG2266 Chromatin-associated protein Dek and related proteins, contains SAP DNA binding domain	0	1	0	0	0
KOG0414 Chromosome condensation complex Condensin, subunit D2	1	1	1	1	1
KOG2025 Chromosome condensation complex Condensin, subunit G	1	1	1	1	1
KOG2328 Chromosome condensation complex Condensin, subunit H	1	2	1	1	1
KOG1905 Class IV sirtuins (SIR2 family)	0	0	0	0	0
KOG3118 Disrupter of silencing SAS10	1	0	1	1	1
KOG2656 DNA methyltransferase 1-associated protein-1	1	1	1	1	1
KOG0355 DNA topoisomerase type II	1	2	1	1	1
KOG3105 DNA-binding centromere protein B (CENP-B)	0	1	1	1	5
KOG4233 DNA-bridging protein BAF	0	0	0	0	0
KOG3001 Dosage compensation regulatory complex/histone acetyltransferase complex, subunit MSL-3/MRG15/EAF3, and related CHROMO domain-containing proteins	1	1	1	1	1
KOG1633 F-box protein JEMMA and related proteins with JmjC, PHD, F-box and LRR domains	1	0	1	1	1
KOG1911 Heterochromatin-associated protein HP1 and related CHROMO domain proteins	0	1	0	0	0
KOG2633 Hismacro and SEC14 domain-containing proteins	0	0	1	0	1
KOG1756 Histone 2A	2	2	2	2	2
KOG1757 Histone 2A	1	1	1	1	1
KOG2747 Histone acetyltransferase (MYST family)	3	4	3	3	3
KOG0457 Histone acetyltransferase complex SAGA/ADA, subunit ADA2	1	1	1	1	1
KOG0889 Histone acetyltransferase SAGA, TRRAP/TRA1 component, PI-3 kinase superfamily	1	1	1	4	1
KOG1472 Histone acetyltransferase SAGA/ADA, catalytic subunit PCAF/GCN5 and related proteins	3	5	3	3	2
KOG2696 Histone acetyltransferase type b catalytic subunit	1	1	1	1	1
KOG4191 Histone acetyltransferases PCAF/SAGA/ADA, subunit TADA3L/NGG1	1	0	1	1	1
KOG3265 Histone chaperone involved in gene silencing	1	0	1	1	1
KOG1343 Histone deacetylase complex, catalytic component HDA1	2	2	2	2	2
KOG1342 Histone deacetylase complex, catalytic component RPD3	3	2	4	3	4
KOG3554 Histone deacetylase complex, MTA1 component	0	0	0	0	0
KOG4204 Histone deacetylase complex, SIN3 component	1	1	1	2	1
KOG4012 Histone H1	1	1	1	0	1
KOG1744 Histone H2B	2	2	2	2	2
KOG1446 Histone H3 (Lys4) methyltransferase complex and RNA cleavage factor II complex, subunit SWD2	1	1	1	1	1
KOG2626 Histone H3 (Lys4) methyltransferase complex, subunit CPS60/ASH2/BRE2	1	1	1	1	1
KOG1080 Histone H3 (Lys4) methyltransferase complex, subunit SET1 and related methyltransferases	1	1	1	1	1
KOG1082 Histone H3 (Lys9) methyltransferase SUV39H1/Clr4, required for transcriptional silencing	0	0	0	0	0
KOG3467 Histone H4	2	2	2	1	2
KOG2589 Histone tail methylase	0	0	0	0	0
KOG1745 Histones H3 and H4	4	4	4	4	4
KOG4652 HORMA domain	1	0	1	0	1
KOG4161 Methyl-CpG binding transcription regulators	0	0	0	0	0
KOG2441 mRNA splicing factor/probable chromatin binding snw family nuclear protein	0	1	1	1	1
KOG1156 N-terminal acetyltransferase	1	1	1	1	1
KOG2682 NAD-dependent histone deacetylases and class I sirtuins (SIR2 family)	1	1	1	1	1
KOG4718 Non-SMC (structural maintenance of chromosomes) element 1 protein (NSE1)	0	0	0	1	0
KOG4140 Nuclear protein Ataxin-7	1	1	1	1	1
KOG1507 Nucleosome assembly protein NAP-1	1	1	1	1	1
KOG0264 Nucleosome remodeling factor, subunit CAF1/NURF55/MSI1	3	3	4	3	3
KOG1473 Nucleosome remodeling factor, subunit NURF301/BPTF	0	0	0	0	0
KOG0526 Nucleosome-binding factor SPN, POB3 subunit	1	1	1	1	1
KOG2130 Phosphatidylserine-specific receptor PtdSerR, contains JmjC domain	1	1	1	1	1
KOG3844 Predicted component of NuA3 histone acetyltransferase complex	1	1	1	1	1
KOG1344 Predicted histone deacetylase	0	0	0	0	0
KOG1141 Predicted histone methyl transferase	0	0	0	0	0
KOG2084 Predicted histone tail methylase containing SET domain	2	2	3	3	3
KOG0892 Protein kinase ATM/Tel1, involved in telomere length regulation and DNA repair	1	1	1	1	1
KOG0890 Protein kinase of the PI-3 kinase family involved in mitotic growth, DNA repair and meiotic recombination	1	1	1	1	1
KOG1019 Retinoblastoma pathway protein LIN-9/chromatin-associated protein Aly	0	0	0	0	0
KOG1063 RNA polymerase II elongator complex, subunit ELP2, WD repeat superfamily	1	1	1	1	1
KOG2535 RNA polymerase II elongator complex, subunit ELP3/histone acetyltransferase	1	1	1	1	1
KOG3949 RNA polymerase II elongator complex, subunit ELP4	1	1	1	1	1
KOG2683 Sirtuin 4 and related class II sirtuins (SIR2 family)	0	0	0	0	0
KOG2684 Sirtuin 5 and related class III sirtuins (SIR2 family)	3	3	4	4	4
KOG1020 Sister chromatid cohesion protein SCC2/Nipped-B	1	1	1	1	1
KOG0389 SNF2 family DNA-dependent ATPase	1	1	1	1	1
KOG0933 Structural maintenance of chromosome protein 2 (chromosome condensation complex Condensin, subunit E)	1	3	1	1	2
KOG0996 Structural maintenance of chromosome protein 4 (chromosome condensation complex Condensin, subunit C)	1	1	1	2	1
KOG0979 Structural maintenance of chromosome protein SMC5/Spr18, SMC superfamily	1	1	1	1	1
KOG1649 SWI-SNF chromatin remodeling complex, Snf5 subunit	2	2	2	2	2
KOG2510 SWI-SNF chromatin-remodeling complex protein	0	1	0	0	0
KOG2570 SWI/SNF transcription activation complex subunit	1	1	1	1	1
KOG4715 SWI/SNF-related matrix-associated actin-dependent regulator of chromatin	0	0	0	0	0
KOG1005 Telomerase catalytic subunit/reverse transcriptase TERT	0	0	1	1	1
KOG0639 Transducin-like enhancer of split protein (contains WD40 repeats)	0	0	0	0	0
KOG2748 Uncharacterized conserved protein, contains chromo domain	0	0	0	0	0
KOG2131 Uncharacterized conserved protein, contains JmjC domain	0	0	0	0	0
KOG2132 Uncharacterized conserved protein, contains JmjC domain	0	0	0	0	0
Translation, ribosomal structure and biogenesis	312	308	307	283	311
KOG3344 40s ribosomal protein s10	1	1	1	0	1
KOG1728 40S ribosomal protein S11	1	1	1	0	1
KOG3406 40S ribosomal protein S12	1	1	1	1	1
KOG0400 40S ribosomal protein S13	1	1	1	0	1
KOG0407 40S ribosomal protein S14	1	1	1	0	1
KOG0898 40S ribosomal protein S15	1	1	1	1	1
KOG1754 40S ribosomal protein S15/S22	2	2	2	1	2
KOG1753 40S ribosomal protein S16	1	1	1	0	1
KOG0187 40S ribosomal protein S17	1	1	1	1	1
KOG3411 40S ribosomal protein S19	1	1	1	1	1
KOG0886 40S ribosomal protein S2	1	1	1	1	1
KOG0877 40S ribosomal protein S2/30S ribosomal protein S5	1	1	1	1	1
KOG0900 40S ribosomal protein S20	1	1	1	1	1
KOG3486 40S ribosomal protein S21	1	1	1	0	1
KOG1749 40S ribosomal protein S23	1	1	1	1	1
KOG3424 40S ribosomal protein S24	1	1	1	1	1
KOG1767 40S ribosomal protein S25	1	1	1	1	1
KOG1768 40s ribosomal protein S26	1	1	1	1	1
KOG1779 40s ribosomal protein S27	2	2	2	1	2
KOG3502 40S ribosomal protein S28	1	1	1	2	1
KOG3506 40S ribosomal protein S29	1	1	0	1	1
KOG3181 40S ribosomal protein S3	1	1	1	1	1
KOG1628 40S ribosomal protein S3A	2	1	1	1	1
KOG0378 40S ribosomal protein S4	2	2	1	2	2
KOG1646 40S ribosomal protein S6	1	1	1	1	1
KOG3320 40S ribosomal protein S7	1	1	1	1	1
KOG3283 40S ribosomal protein S8	1	1	1	1	1
KOG0830 40S ribosomal protein SA (P40)/Laminin receptor 1	1	1	1	1	1
KOG1569 50S ribosomal protein L1	1	1	1	1	1
KOG0815 60S acidic ribosomal protein P0	1	1	1	1	1
KOG1762 60s acidic ribosomal protein P1	2	2	2	2	2
KOG3449 60S acidic ribosomal protein P2	2	2	2	1	2
KOG3387 60S ribosomal protein 15.5kD/SNU13, NHP2/L7A family (includes ribonuclease P subunit p38), involved in splicing	1	1	1	1	1
KOG0857 60s ribosomal protein L10	1	1	1	1	1
KOG1570 60S ribosomal protein L10A	1	1	1	1	1
KOG0397 60S ribosomal protein L11	1	1	1	1	1
KOG3295 60S Ribosomal protein L13	1	1	1	1	1
KOG3204 60S ribosomal protein L13a	1	1	1	1	1
KOG3421 60S ribosomal protein L14	1	1	1	1	1
KOG0901 60S ribosomal protein L14/L17/L23	2	2	2	2	2
KOG1678 60s ribosomal protein L15	1	1	1	1	1
KOG1742 60s ribosomal protein L15/L27	1	1	1	1	1
KOG1714 60s ribosomal protein L18	1	1	1	0	1
KOG0829 60S ribosomal protein L18A	1	1	1	0	1
KOG1696 60s ribosomal protein L19	1	1	1	1	1
KOG2309 60s ribosomal protein L2/L8	0	1	1	0	0
KOG1732 60S ribosomal protein L21	2	2	1	2	1
KOG3353 60S ribosomal protein L22	1	1	1	1	1
KOG3434 60S ribosomal protein L22	1	0	1	0	1
KOG1751 60s ribosomal protein L23	1	1	1	1	1
KOG1722 60s ribosomal protein L24	1	1	1	1	1
KOG3401 60S ribosomal protein L26	1	1	1	1	1
KOG3418 60S ribosomal protein L27	1	1	1	1	1
KOG3412 60S ribosomal protein L28	0	0	0	0	0
KOG3504 60S ribosomal protein L29	1	1	0	1	1
KOG0746 60S ribosomal protein L3 and related proteins	1	1	1	1	1
KOG2988 60S ribosomal protein L30	1	1	1	1	1
KOG1723 60s ribosomal protein L30 isolog	1	1	1	1	1
KOG0893 60S ribosomal protein L31	1	1	1	1	1
KOG0878 60S ribosomal protein L32	1	1	1	0	1
KOG1790 60s ribosomal protein L34	1	1	1	0	1
KOG3436 60S ribosomal protein L35	1	1	1	0	1
KOG0887 60S ribosomal protein L35A/L37	1	1	1	1	1
KOG3452 60S ribosomal protein L36	0	0	1	0	1
KOG0402 60S ribosomal protein L37	1	1	1	0	1
KOG3475 60S ribosomal protein L37	1	1	1	1	1
KOG3499 60S ribosomal protein L38	1	1	1	1	1
KOG0002 60s ribosomal protein L39	1	1	0	0	1
KOG3464 60S ribosomal protein L44	1	1	3	0	1
KOG0875 60S ribosomal protein L5	1	1	1	1	1
KOG1694 60s ribosomal protein L6	1	1	1	0	1
KOG3184 60S ribosomal protein L7	2	2	2	1	2
KOG3166 60S ribosomal protein L7A	2	2	2	2	2
KOG3255 60S ribosomal protein L9	1	1	1	1	1
KOG0188 Alanyl-tRNA synthetase	1	1	1	1	1
KOG1211 Amidases	3	3	1	2	1
KOG1212 Amidases	7	6	4	3	3
KOG0148 Apoptosis-promoting RNA-binding protein TIA-1/TIAR (RRM superfamily)	1	0	0	0	1
KOG1195 Arginyl-tRNA synthetase	1	1	1	1	1
KOG4426 Arginyl-tRNA synthetase	0	0	0	0	0
KOG0555 Asparaginyl-tRNA synthetase	1	1	1	1	1
KOG0554 Asparaginyl-tRNA synthetase (mitochondrial)	1	1	1	1	1
KOG0556 Aspartyl-tRNA synthetase	2	2	2	1	2
KOG2411 Aspartyl-tRNA synthetase, mitochondrial	1	1	1	1	1
KOG0062 ATPase component of ABC transporters with duplicated ATPase domains/Translation elongation factor EF-3b	3	3	3	3	3
KOG2038 CAATT-binding transcription factor/60S ribosomal subunit biogenesis protein	1	0	1	1	1
KOG2007 Cysteinyl-tRNA synthetase	1	1	1	1	1
KOG2145 Cytoplasmic tryptophanyl-tRNA synthetase	1	1	1	1	1
KOG3323 D-Tyr-tRNA (Tyr) deacylase	1	1	1	1	2
KOG0926 DEAH-box RNA helicase	1	1	1	1	1
KOG2648 Diphthamide biosynthesis protein	2	2	2	2	3
KOG3123 Diphthine synthase	1	1	2	1	2
KOG1035 eIF-2alpha kinase GCN2	1	1	1	1	1
KOG1033 eIF-2alpha kinase PEK/EIF2AK3	0	0	0	0	0
KOG0066 eIF2-interacting protein ABC50 (ABC superfamily)	0	0	0	0	0
KOG0458 Elongation factor 1 alpha	1	1	1	1	1
KOG0469 Elongation factor 2	1	1	1	1	1
KOG0464 Elongation factor G	0	0	0	0	0
KOG0462 Elongation factor-type GTP-binding protein	1	1	1	1	1
KOG1004 Exosomal 3'-5' exoribonuclease complex subunit Rrp40	1	1	1	1	1
KOG1068 Exosomal 3'-5' exoribonuclease complex, subunit Rrp41 and related exoribonucleases	2	2	2	2	2
KOG1612 Exosomal 3'-5' exoribonuclease complex, subunit Rrp42	1	1	1	1	1
KOG1613 Exosomal 3'-5' exoribonuclease complex, subunit Rrp43	1	1	1	1	1
KOG2102 Exosomal 3'-5' exoribonuclease complex, subunit Rrp44/Dis3	3	3	3	3	3
KOG1614 Exosomal 3'-5' exoribonuclease complex, subunit Rrp45	1	1	1	1	1
KOG1069 Exosomal 3'-5' exoribonuclease complex, subunit Rrp46	1	1	1	1	1
KOG3409 Exosomal 3'-5' exoribonuclease complex, subunit ski4 (Csl4)	1	1	1	1	1
KOG2206 Exosome 3'-5' exoribonuclease complex, subunit PM/SCL-100 (Rrp6)	1	1	1	1	1
KOG2522 Filamentous baseplate protein Ligatin, contains PUA domain	1	1	1	1	1
KOG1148 Glutaminyl-tRNA synthetase	1	1	1	1	1
KOG2438 Glutamyl-tRNA amidotransferase subunit B	1	1	1	1	1
KOG1147 Glutamyl-tRNA synthetase	1	1	1	1	1
KOG1149 Glutamyl-tRNA synthetase (mitochondrial)	1	1	1	1	1
KOG2298 Glycyl-tRNA synthetase and related class II tRNA synthetase	1	1	1	1	1
KOG1951 GTP-binding protein AARP2 involved in 40S ribosome biogenesis	1	1	1	1	1
KOG3262 H/ACA small nucleolar RNP component GAR1	1	0	1	1	1
KOG1936 Histidyl-tRNA synthetase	1	1	1	1	1
KOG0433 Isoleucyl-tRNA synthetase	1	1	1	2	1
KOG0434 Isoleucyl-tRNA synthetase	1	1	1	1	1
KOG2409 KRR1-interacting protein involved in 40S ribosome biogenesis	1	0	1	1	1
KOG0435 Leucyl-tRNA synthetase	1	1	1	1	1
KOG0437 Leucyl-tRNA synthetase	1	1	1	1	1
KOG1885 Lysyl-tRNA synthetase (class II)	2	2	2	2	2
KOG2869 Meiotic cell division protein Pelota/DOM34	1	1	1	1	1
KOG3082 Methionyl-tRNA formyltransferase	1	1	1	1	1
KOG0436 Methionyl-tRNA synthetase	1	1	1	1	1
KOG1247 Methionyl-tRNA synthetase	1	1	1	1	1
KOG3942 MIF4G domain-containing protein	0	0	0	0	0
KOG3890 Mitochondrial 28S ribosomal protein S22	0	0	0	0	0
KOG4461 Mitochondrial 28S ribosomal protein S30	0	0	0	0	0
KOG0465 Mitochondrial elongation factor	2	2	2	2	2
KOG1191 Mitochondrial GTPase	1	1	1	1	1
KOG2726 Mitochondrial polypeptide chain release factor	2	2	2	2	2
KOG4241 Mitochondrial ribosomal protein L10	0	0	0	0	0
KOG3441 Mitochondrial ribosomal protein L14	0	0	0	0	0
KOG3422 Mitochondrial ribosomal protein L16	1	1	1	1	1
KOG4548 Mitochondrial ribosomal protein L17	1	1	1	1	1
KOG4756 Mitochondrial ribosomal protein L27	1	1	1	1	1
KOG4778 Mitochondrial ribosomal protein L28	1	1	1	1	1
KOG4799 Mitochondrial ribosomal protein L30	0	0	0	0	0
KOG4080 Mitochondrial ribosomal protein L32	1	1	1	1	1
KOG4612 Mitochondrial ribosomal protein L34	1	0	1	1	1
KOG4616 Mitochondrial ribosomal protein L55	0	0	0	0	0
KOG4607 Mitochondrial ribosomal protein L9	0	0	0	0	0
KOG4708 Mitochondrial ribosomal protein MRP17	1	1	1	1	1
KOG4600 Mitochondrial ribosomal protein MRP7 (L2)	1	1	1	1	1
KOG3321 Mitochondrial ribosomal protein S10	1	1	1	1	1
KOG4021 Mitochondrial ribosomal protein S18b	0	0	0	0	0
KOG4844 Mitochondrial ribosomal protein S27	1	1	1	1	1
KOG3933 Mitochondrial ribosomal protein S28	1	1	1	1	1
KOG3928 Mitochondrial ribosome small subunit component, mediator of apoptosis DAP3	1	1	1	1	1
KOG1071 Mitochondrial translation elongation factor EF-Tsmt, catalyzes nucleotide exchange on EF-Tumt	0	0	0	0	0
KOG0460 Mitochondrial translation elongation factor Tu	1	1	1	1	1
KOG1145 Mitochondrial translation initiation factor 2 (IF-2; GTPase)	1	1	1	1	1
KOG2713 Mitochondrial tryptophanyl-tRNA synthetase	1	1	1	1	1
KOG1686 Mitochondrial/chloroplast ribosomal L21 protein	0	0	0	0	0
KOG3445 Mitochondrial/chloroplast ribosomal protein 36a	1	1	1	1	1
KOG3257 Mitochondrial/chloroplast ribosomal protein L11	1	1	1	1	1
KOG1715 Mitochondrial/chloroplast ribosomal protein L12	1	1	1	1	1
KOG3203 Mitochondrial/chloroplast ribosomal protein L13	1	1	1	1	1
KOG0846 Mitochondrial/chloroplast ribosomal protein L15/L10	1	1	1	1	1
KOG3280 Mitochondrial/chloroplast ribosomal protein L17	1	1	1	1	1
KOG3333 Mitochondrial/chloroplast ribosomal protein L18	0	0	0	0	0
KOG1698 Mitochondrial/chloroplast ribosomal protein L19	1	1	1	0	1
KOG0438 Mitochondrial/chloroplast ribosomal protein L2	1	1	1	1	1
KOG4707 Mitochondrial/chloroplast ribosomal protein L20	0	0	0	0	0
KOG1711 Mitochondrial/chloroplast ribosomal protein L22	1	1	1	1	1
KOG1708 Mitochondrial/chloroplast ribosomal protein L24	0	0	0	0	0
KOG3278 Mitochondrial/chloroplast ribosomal protein L28	1	1	1	1	1
KOG3141 Mitochondrial/chloroplast ribosomal protein L3	1	1	1	1	1
KOG3505 Mitochondrial/chloroplast ribosomal protein L33-like	1	1	1	0	1
KOG4122 Mitochondrial/chloroplast ribosomal protein L36	1	1	0	0	1
KOG1624 Mitochondrial/chloroplast ribosomal protein L4	1	1	1	1	1
KOG3331 Mitochondrial/chloroplast ribosomal protein L4/L29	1	1	1	1	1
KOG0398 Mitochondrial/chloroplast ribosomal protein L5/L7	1	1	1	1	1
KOG3435 Mitochondrial/chloroplast ribosomal protein L54/L37	1	1	1	1	1
KOG3254 Mitochondrial/chloroplast ribosomal protein L6	1	1	1	1	1
KOG0408 Mitochondrial/chloroplast ribosomal protein S11	0	0	0	0	0
KOG1750 Mitochondrial/chloroplast ribosomal protein S12	1	1	1	1	1
KOG1741 Mitochondrial/chloroplast ribosomal protein S14/S29	1	1	1	1	1
KOG3419 Mitochondrial/chloroplast ribosomal protein S16	1	1	1	1	1
KOG3162 Mitochondrial/chloroplast ribosomal protein S18	1	1	1	1	1
KOG0899 Mitochondrial/chloroplast ribosomal protein S19	1	1	1	1	1
KOG0832 Mitochondrial/chloroplast ribosomal protein S2	1	1	1	1	1
KOG1697 Mitochondrial/chloroplast ribosomal protein S9	1	1	1	1	1
KOG3447 Mitochondrial/chloroplast ribosomal S17-like protein	0	0	0	0	0
KOG2539 Mitochondrial/chloroplast ribosome small subunit component	1	1	1	1	1
KOG2815 Mitochondrial/choloroplast ribosomal protein S15	1	1	1	1	1
KOG2311 NAD/FAD-utilizing protein possibly involved in translation	1	1	1	1	1
KOG2613 NMD protein affecting ribosome stability and mRNA decay	1	1	1	1	1
KOG2021 Nuclear mRNA export factor receptor LOS1/Exportin-t (importin beta superfamily)	1	1	1	1	1
KOG4771 Nucleolar protein (NOP16) involved in 60S ribosomal subunit biogenesis	1	1	1	1	1
KOG2147 Nucleolar protein involved in 40S ribosome biogenesis	1	1	1	1	1
KOG1224 Para-aminobenzoate (PABA) synthase ABZ1	1	1	1	1	1
KOG0688 Peptide chain release factor 1 (eRF1)	1	1	1	1	1
KOG3137 Peptide deformylase	0	0	0	0	0
KOG2255 Peptidyl-tRNA hydrolase	2	2	1	1	2
KOG2783 Phenylalanyl-tRNA synthetase	1	1	1	1	1
KOG2472 Phenylalanyl-tRNA synthetase beta subunit	1	1	1	1	1
KOG2784 Phenylalanyl-tRNA synthetase, beta subunit	1	1	1	1	1
KOG0123 Polyadenylate-binding protein (RRM superfamily)	1	3	2	3	1
KOG0459 Polypeptide release factor 3	1	1	1	1	1
KOG0328 Predicted ATP-dependent RNA helicase FAL1, involved in rRNA maturation, DEAD-box superfamily	1	1	1	1	1
KOG2917 Predicted exosome subunit	1	1	1	1	1
KOG4089 Predicted mitochondrial ribosomal protein L23	1	1	1	1	1
KOG1740 Predicted mitochondrial/chloroplast ribosomal protein S17	1	1	1	1	1
KOG1669 Predicted mRNA cap-binding protein related to eIF-4E	1	1	1	1	1
KOG3191 Predicted N6-DNA-methyltransferase	1	1	1	1	1
KOG2154 Predicted nucleolar protein involved in ribosome biogenesis	1	1	1	1	1
KOG3429 Predicted peptidyl-tRNA hydrolase	0	1	2	1	1
KOG2256 Predicted protein involved in nuclear export of pre-ribosomes	1	1	1	1	1
KOG2559 Predicted pseudouridine synthase	0	0	0	0	0
KOG2364 Predicted pseudouridylate synthase	0	0	0	0	0
KOG4393 Predicted pseudouridylate synthase	0	0	0	0	0
KOG3420 Predicted RNA methylase	0	0	0	0	0
KOG0129 Predicted RNA-binding protein (RRM superfamily)	0	0	0	0	0
KOG3070 Predicted RNA-binding protein containing PIN domain and invovled in translation or RNA processing	0	0	0	0	0
KOG3791 Predicted RNA-binding protein involved in translational regulation	1	1	1	1	1
KOG2523 Predicted RNA-binding protein with PUA domain	1	1	1	1	1
KOG2188 Predicted RNA-binding protein, contains Pumilio domains	1	1	1	1	1
KOG3843 Predicted serine hydroxymethyltransferase SLA/LP (autoimmune hepatitis marker in humans)	0	0	0	0	0
KOG1143 Predicted translation elongation factor	0	0	0	0	0
KOG2297 Predicted translation factor, contains W2 domain	0	0	0	0	0
KOG2925 Predicted translation initiation factor related to eIF-1A	0	0	0	0	0
KOG1468 Predicted translation initiation factor related to eIF-2B alpha/beta/delta subunits (CIG2/IDI2)	1	1	1	1	1
KOG2315 Predicted translation initiation factor related to eIF-3a	1	1	1	1	1
KOG4772 Predicted tRNA-splicing endonuclease subunit	1	1	1	1	1
KOG2324 Prolyl-tRNA synthetase	1	1	1	1	1
KOG4163 Prolyl-tRNA synthetase	1	1	1	1	1
KOG1242 Protein containing adaptin N-terminal region	1	1	1	1	1
KOG2153 Protein involved in the nuclear export of pre-ribosomes	1	1	1	1	1
KOG3073 Protein required for 18S rRNA maturation and 40S ribosome biogenesis	1	1	1	1	1
KOG3031 Protein required for biogenesis of the ribosomal 60S subunit	1	1	1	1	1
KOG2363 Protein subunit of nuclear ribonuclease P (RNase P)	1	1	1	1	1
KOG2529 Pseudouridine synthase	2	2	2	2	2
KOG2553 Pseudouridylate synthase	1	1	1	1	1
KOG2554 Pseudouridylate synthase	1	1	1	1	1
KOG2050 Puf family RNA-binding protein	1	1	1	1	1
KOG4079 Putative mitochondrial ribosomal protein mRpS25	0	0	0	0	0
KOG4078 Putative mitochondrial ribosomal protein mRpS35	0	0	0	0	0
KOG4599 Putative mitochondrial/chloroplast ribosomal protein L45	0	0	0	0	0
KOG2317 Putative translation initiation inhibitor UK114/IBM1	3	2	1	1	1
KOG1765 Regulator of ribosome synthesis	1	1	1	1	1
KOG3769 Ribonuclease III domain proteins	1	1	1	1	1
KOG4752 Ribosomal protein L41	0	0	0	0	0
KOG3311 Ribosomal protein S18	2	2	2	2	2
KOG3301 Ribosomal protein S4	1	2	1	0	1
KOG2646 Ribosomal protein S5	1	1	1	1	1
KOG3291 Ribosomal protein S7	2	2	2	2	2
KOG2573 Ribosome biogenesis protein - Nop56p/Sik1p	1	3	1	1	1
KOG2572 Ribosome biogenesis protein - Nop58p/Nop5p	1	0	1	1	1
KOG3492 Ribosome biogenesis protein NIP7	1	1	1	1	1
KOG4759 Ribosome recycling factor	1	1	1	1	1
KOG3051 RNA binding/translational regulation protein of the SUA5 family	1	1	1	1	1
KOG3677 RNA polymerase I-associated factor - PAF67	0	0	0	0	0
KOG2590 RNA-binding protein LARP/SRO9 and related La domain proteins	1	1	1	1	1
KOG2963 RNA-binding protein required for 60S ribosomal subunit biogenesis	1	1	1	1	1
KOG2971 RNA-binding protein required for biogenesis of the ribosomal 60S subunit	1	1	1	1	1
KOG0452 RNA-binding translational regulator IRP (aconitase superfamily)	0	0	0	0	0
KOG2278 RNA:NAD 2'-phosphotransferase TPT1	1	1	1	1	1
KOG4639 RNase P/RNase MRP subunit POP5	1	1	0	1	1
KOG2874 rRNA processing protein	1	1	1	1	1
KOG0461 Selenocysteine-specific elongation factor	0	0	0	0	0
KOG2509 Seryl-tRNA synthetase	2	2	2	2	2
KOG2506 SpoU rRNA Methylase family protein	0	0	0	0	0
KOG1637 Threonyl-tRNA synthetase	2	2	2	2	2
KOG0467 Translation elongation factor 2/ribosome biogenesis protein RIA1 and related proteins	1	1	1	1	1
KOG0052 Translation elongation factor EF-1 alpha/Tu	1	2	2	2	2
KOG1627 Translation elongation factor EF-1 gamma	1	1	2	0	2
KOG1770 Translation initiation factor 1 (eIF-1/SUI1)	1	1	1	0	1
KOG3403 Translation initiation factor 1A (eIF-1A)	1	1	1	1	1
KOG2916 Translation initiation factor 2, alpha subunit (eIF-2alpha)	1	1	1	1	1
KOG2768 Translation initiation factor 2, beta subunit (eIF-2beta)	1	1	1	1	1
KOG0466 Translation initiation factor 2, gamma subunit (eIF-2gamma; GTPase)	1	1	1	1	1
KOG1466 Translation initiation factor 2B, alpha subunit (eIF-2Balpha/GCN3)	1	1	1	1	1
KOG1465 Translation initiation factor 2B, beta subunit (eIF-2Bbeta/GCD7)	1	1	1	1	1
KOG1467 Translation initiation factor 2B, delta subunit (eIF-2Bdelta/GCD2)	1	1	1	1	1
KOG1461 Translation initiation factor 2B, epsilon subunit (eIF-2Bepsilon/GCD6)	1	1	1	1	1
KOG1462 Translation initiation factor 2B, gamma subunit (eIF-2Bgamma/GCD1)	1	1	1	1	1
KOG1041 Translation initiation factor 2C (eIF-2C) and related proteins	0	0	1	0	1
KOG2072 Translation initiation factor 3, subunit a (eIF-3a)	1	0	1	1	1
KOG2314 Translation initiation factor 3, subunit b (eIF-3b)	1	1	1	1	1
KOG1076 Translation initiation factor 3, subunit c (eIF-3c)	1	1	1	1	1
KOG2479 Translation initiation factor 3, subunit d (eIF-3d)	0	0	0	0	0
KOG2758 Translation initiation factor 3, subunit e (eIF-3e)	0	0	0	0	0
KOG2975 Translation initiation factor 3, subunit f (eIF-3f)	1	1	1	1	1
KOG0122 Translation initiation factor 3, subunit g (eIF-3g)	1	1	1	1	1
KOG1560 Translation initiation factor 3, subunit h (eIF-3h)	1	1	1	1	1
KOG0643 Translation initiation factor 3, subunit i (eIF-3i)/TGF-beta receptor-interacting protein (TRIP-1)	1	1	1	1	1
KOG1670 Translation initiation factor 4F, cap-binding subunit (eIF-4E) and related cap-binding proteins	1	1	1	1	1
KOG0327 Translation initiation factor 4F, helicase subunit (eIF-4A) and related helicases	1	0	1	1	1
KOG0401 Translation initiation factor 4F, ribosome/mRNA-bridging subunit (eIF-4G)	1	1	1	1	1
KOG2767 Translation initiation factor 5 (eIF-5)	1	1	1	1	1
KOG3271 Translation initiation factor 5A (eIF-5A)	1	1	1	1	1
KOG1144 Translation initiation factor 5B (eIF-5B)	1	1	1	1	1
KOG3185 Translation initiation factor 6 (eIF-6)	1	1	1	1	1
KOG4813 Translation initiation factor eIF3, p35 subunit	1	1	1	1	1
KOG2049 Translational repressor MPT5/PUF4 and related RNA-binding proteins (Puf superfamily)	2	2	2	2	2
KOG1488 Translational repressor Pumilio/PUF3 and related RNA-binding proteins (Puf superfamily)	1	1	1	1	1
KOG2805 tRNA (5-methylaminomethyl-2-thiouridylate)-methyltransferase	1	1	1	1	1
KOG2198 tRNA cytosine-5-methylases and related enzymes of the NOL1/NOP2/sun superfamily	1	1	1	1	1
KOG1384 tRNA delta(2)-isopentenylpyrophosphate transferase	1	1	1	2	1
KOG1253 tRNA methyltransferase	1	1	1	1	1
KOG2159 tRNA nucleotidyltransferase/poly(A) polymerase	1	1	1	1	1
KOG4133 tRNA splicing endonuclease	1	1	2	1	1
KOG4685 tRNA splicing endonuclease SEN2	1	1	1	1	1
KOG2187 tRNA uracil-5-methyltransferase and related tRNA-modifying enzymes	2	2	2	2	2
KOG1416 tRNA(1-methyladenosine) methyltransferase, subunit GCD10	1	1	1	1	1
KOG2915 tRNA(1-methyladenosine) methyltransferase, subunit GCD14	1	1	1	1	1
KOG2241 tRNA-binding protein	1	1	2	2	2
KOG2334 tRNA-dihydrouridine synthase	1	1	1	1	1
KOG2335 tRNA-dihydrouridine synthase	2	2	2	2	2
KOG2623 Tyrosyl-tRNA synthetase	1	1	1	1	1
KOG2144 Tyrosyl-tRNA synthetase, cytoplasmic	1	1	1	1	1
KOG0468 U5 snRNP-specific protein	1	1	1	2	1
KOG0009 Ubiquitin-like/40S ribosomal S30 protein fusion	1	0	0	0	1
KOG0004 Ubiquitin/40S ribosomal protein S27a fusion	1	1	1	0	0
KOG0003 Ubiquitin/60s ribosomal protein L40 fusion	0	0	0	1	1
KOG0432 Valyl-tRNA synthetase	1	1	1	1	1
KOG0650 WD40 repeat nucleolar protein Bop1, involved in ribosome biogenesis	1	2	1	1	1
Transcription	239	256	245	237	242
KOG2845 Activating signal cointegrator 1	1	1	1	1	1
KOG4571 Activating transcription factor 4	0	0	0	0	0
KOG2642 Alpha-1,2 glucosyltransferase/transcriptional activator	1	1	1	1	1
KOG2773 Apoptosis antagonizing transcription factor/protein transport protein	1	1	1	1	1
KOG3560 Aryl-hydrocarbon receptor	0	0	0	0	0
KOG3561 Aryl-hydrocarbon receptor nuclear translocator	0	0	0	0	0
KOG1886 BAH domain proteins	0	0	0	0	0
KOG3119 Basic region leucine zipper transcription factor	0	1	0	0	0
KOG0561 bHLH transcription factor	0	0	0	0	0
KOG1319 bHLHZip transcription factor BIGMAX	0	0	0	0	0
KOG4343 bZIP transcription factor ATF6	0	0	0	0	0
KOG4196 bZIP transcription factor MafK	0	0	0	0	0
KOG3863 bZIP transcription factor NRF1	0	0	0	0	0
KOG0919 C-5 cytosine-specific DNA methylase	0	0	0	0	0
KOG2462 C2H2-type Zn-finger protein	0	0	0	0	0
KOG2494 C3H1-type Zn-finger protein	0	0	0	0	0
KOG2038 CAATT-binding transcription factor/60S ribosomal subunit biogenesis protein	1	0	1	1	1
KOG3227 Calcium-responsive transcription coactivator	0	0	0	0	0
KOG3584 cAMP response element binding protein and related transcription factors	0	0	0	0	0
KOG0668 Casein kinase II, alpha subunit	3	3	2	2	2
KOG3092 Casein kinase II, beta subunit	2	2	2	2	2
KOG3794 CBF1-interacting corepressor CIR and related proteins	0	0	0	0	0
KOG2252 CCAAT displacement protein and related homeoproteins	0	0	0	0	0
KOG0869 CCAAT-binding factor, subunit A (HAP3)	2	2	2	1	2
KOG1561 CCAAT-binding factor, subunit B (HAP2)	1	1	1	0	1
KOG1657 CCAAT-binding factor, subunit C (HAP5)	2	2	1	1	1
KOG2150 CCR4-NOT transcriptional regulation complex, NOT5 subunit	2	2	2	2	2
KOG2496 Cdk activating kinase (CAK)/RNA polymerase II transcription initiation/nucleotide excision repair factor TFIIH/TFIIK, cyclin H subunit	1	1	1	1	1
KOG0659 Cdk activating kinase (CAK)/RNA polymerase II transcription initiation/nucleotide excision repair factor TFIIH/TFIIK, kinase subunit CDK7	1	1	1	1	1
KOG0794 CDK8 kinase-activating protein cyclin C	1	1	1	1	1
KOG2952 Cell cycle control protein	2	2	2	2	2
KOG3374 Cellular repressor of transcription	0	0	0	0	0
KOG1827 Chromatin remodeling complex RSC, subunit RSC1/Polybromo and related proteins	2	2	2	2	2
KOG0386 Chromatin remodeling complex SWI/SNF, component SWI2 and related ATPases (DNA/RNA helicase superfamily)	2	2	3	3	2
KOG0385 Chromatin remodeling complex WSTF-ISWI, small subunit	3	3	3	3	3
KOG0384 Chromodomain-helicase DNA-binding protein	1	4	1	1	1
KOG1659 Class 2 transcription repressor NC2, alpha subunit (DRAP1)	1	1	1	1	1
KOG0871 Class 2 transcription repressor NC2, beta subunit (Dr1)	1	1	1	1	1
KOG1905 Class IV sirtuins (SIR2 family)	0	0	0	0	0
KOG1883 Cofactor required for Sp1 transcriptional activation, subunit 3	0	0	0	0	0
KOG4466 Component of histone deacetylase complex (breast carcinoma metastasis suppressor 1 protein in human)	1	1	1	1	1
KOG1778 CREB binding protein/P300 and related TAZ Zn-finger proteins	0	0	0	0	0
KOG0709 CREB/ATF family transcription factor	0	0	0	0	0
KOG0666 Cyclin C-dependent kinase CDK8	1	1	1	1	1
KOG2293 Daxx-interacting protein MSP58/p78, contains FHA domain	0	0	0	0	0
KOG4284 DEAD box protein	0	0	0	0	0
KOG2868 Decapping enzyme complex component DCP1	1	1	1	0	1
KOG2680 DNA helicase TIP49, TBP-interacting protein	1	1	1	1	1
KOG2656 DNA methyltransferase 1-associated protein-1	1	1	1	1	1
KOG0870 DNA polymerase epsilon, subunit D	1	1	1	1	1
KOG1967 DNA repair/transcription protein Mms19	1	1	1	1	1
KOG4319 DNA-binding nuclear protein p8	0	0	0	0	0
KOG2744 DNA-binding proteins Bright/BRCAA1/RBP1 and related proteins containing BRIGHT domain	1	4	1	1	1
KOG4134 DNA-dependent RNA polymerase I	1	1	1	1	1
KOG3122 DNA-directed RNA polymerase III subunit	1	1	1	1	1
KOG3297 DNA-directed RNA polymerase subunit E'	1	1	1	1	1
KOG3298 DNA-directed RNA polymerase subunit E'	1	1	1	1	1
KOG3438 DNA-directed RNA polymerase, subunit L	1	1	1	1	1
KOG3497 DNA-directed RNA polymerase, subunit RPB10	1	1	1	1	1
KOG3507 DNA-directed RNA polymerase, subunit RPB7.0	1	1	1	1	1
KOG3613 Dopey and related predicted leucine zipper transcription factors	1	1	1	1	1
KOG0921 Dosage compensation complex, subunit MLE	0	0	0	0	0
KOG3001 Dosage compensation regulatory complex/histone acetyltransferase complex, subunit MSL-3/MRG15/EAF3, and related CHROMO domain-containing proteins	1	1	1	1	1
KOG2829 E2F-like protein	0	0	0	0	0
KOG0939 E3 ubiquitin-protein ligase/Putative upstream regulatory element binding protein	1	1	1	1	1
KOG4565 E93 protein involved in programmed cell death, putative transcription regulator	0	0	0	0	0
KOG1668 Elongation factor 1 beta/delta chain	1	1	1	0	1
KOG3805 ERG and related ETS transcription factors	0	0	0	0	0
KOG0512 Fetal globin-inducing factor (contains ankyrin repeats)	0	0	0	0	0
KOG3562 Forkhead/HNF-3-related transcription factor	0	0	0	0	0
KOG3563 Forkhead/HNF-3-related transcription factor	0	0	0	0	0
KOG3404 G10 protein/predicted nuclear transcription regulator	1	1	1	1	1
KOG1601 GATA-4/5/6 transcription factors	8	8	7	6	7
KOG3390 General control of amino-acid synthesis 5-like 1	0	0	0	0	0
KOG0620 Glucose-repressible alcohol dehydrogenase transcriptional effector CCR4 and related proteins	2	1	2	2	1
KOG2576 Glucosyltransferase - Alg8p	1	1	1	1	1
KOG4083 Head-elevated expression protein	0	0	0	0	0
KOG4117 Heat shock factor binding protein	0	0	0	0	0
KOG0627 Heat shock transcription factor	3	3	3	3	3
KOG1001 Helicase-like transcription factor HLTF/DNA helicase RAD5, DEAD-box superfamily	4	3	3	2	2
KOG3910 Helix loop helix transcription factor	0	0	0	0	0
KOG1318 Helix loop helix transcription factor EB	2	2	2	3	3
KOG4215 Hepatocyte nuclear factor 4 and similar steroid hormone receptors	0	0	0	0	0
KOG2633 Hismacro and SEC14 domain-containing proteins	0	0	1	0	1
KOG3902 Histone acetyltransferase PCAF/SAGA, subunit SUPT3H/SPT3	1	1	1	1	1
KOG1472 Histone acetyltransferase SAGA/ADA, catalytic subunit PCAF/GCN5 and related proteins	3	5	3	3	2
KOG3265 Histone chaperone involved in gene silencing	1	0	1	1	1
KOG4109 Histone H3 (Lys4) methyltransferase complex, subunit CPS25/DPY-30	1	0	1	0	1
KOG2626 Histone H3 (Lys4) methyltransferase complex, subunit CPS60/ASH2/BRE2	1	1	1	1	1
KOG1080 Histone H3 (Lys4) methyltransferase complex, subunit SET1 and related methyltransferases	1	1	1	1	1
KOG1082 Histone H3 (Lys9) methyltransferase SUV39H1/Clr4, required for transcriptional silencing	0	0	0	0	0
KOG0973 Histone transcription regulator HIRA, WD repeat superfamily	2	2	2	2	2
KOG3836 HLH transcription factor EBF/Olf-1 and related DNA binding proteins	1	1	1	1	1
KOG0527 HMG-box transcription factor	1	1	1	1	1
KOG2746 HMG-box transcription factor Capicua and related proteins	0	0	0	0	0
KOG0528 HMG-box transcription factor SOX5	0	0	0	0	0
KOG2251 Homeobox transcription factor	0	0	0	0	0
KOG3779 Homeobox transcription factor prospero	0	0	0	0	0
KOG3623 Homeobox transcription factor SIP1	0	0	0	0	0
KOG4152 Host cell transcription factor HCFC1	0	0	0	0	0
KOG4661 Hsp27-ERE-TATA-binding protein/Scaffold attachment factor (SAF-B)	0	1	0	0	0
KOG3558 Hypoxia-inducible factor 1/Neuronal PAS domain protein NPAS1	0	0	0	0	0
KOG1920 IkappaB kinase complex, IKAP component	1	1	1	1	1
KOG1620 Inositol polyphosphate multikinase, component of the ARGR transcription regulatory complex	2	2	2	2	2
KOG1828 IRF-2-binding protein CELTIX-1, contains BROMO domain	0	0	0	0	0
KOG1874 KEKE-like motif-containing transcription regulator (Rlr1)/suppressor of sin4	1	1	2	1	1
KOG1861 Leucine permease transcriptional regulator	1	1	1	1	1
KOG2181 LIM domain binding protein LDB1/NLI/CLIM	0	0	0	0	0
KOG0014 MADS box transcription factor	1	1	1	1	1
KOG2406 MADS box transcription factor	0	0	0	1	0
KOG4161 Methyl-CpG binding transcription regulators	0	0	0	0	0
KOG1267 Mitochondrial transcription termination factor, mTERF	0	0	0	0	0
KOG1038 Mitochondrial/chloroplast DNA-directed RNA polymerase RPO41, provides primers for DNA replication-initiation	2	2	2	2	2
KOG3582 Mlx interactors and related transcription factors	1	1	1	0	1
KOG3104 Mod5 protein sorting/negative effector of RNA Pol III synthesis	1	1	1	1	1
KOG2068 MOT2 transcription factor	1	1	1	1	1
KOG3960 Myogenic helix-loop-helix transcription factor	0	0	0	0	0
KOG4214 Myotrophin and similar proteins	0	0	0	0	0
KOG1037 NAD+ ADP-ribosyltransferase Parp, required for poly-ADP ribosylation of nuclear proteins	0	0	0	0	0
KOG2682 NAD-dependent histone deacetylases and class I sirtuins (SIR2 family)	1	1	1	1	1
KOG2558 Negative regulator of histones	0	0	0	0	0
KOG1831 Negative regulator of transcription	1	1	1	1	1
KOG4333 Nuclear DEAF-1 related transcriptional regulator (suppressin) and related SAND domain proteins	0	0	0	0	0
KOG3663 Nuclear factor I	0	0	0	0	0
KOG1513 Nuclear helicase MOP-3/SNO (DEAD-box superfamily)	0	0	0	0	0
KOG4218 Nuclear hormone receptor betaFTZ-F1	0	0	0	0	0
KOG4210 Nuclear localization sequence binding protein	2	5	2	2	2
KOG1878 Nuclear receptor coregulator SMRT/SMRTER, contains Myb-like domains	1	3	1	1	1
KOG4217 Nuclear receptors of the nerve growth factor-induced protein B type	0	0	0	0	0
KOG1473 Nucleosome remodeling factor, subunit NURF301/BPTF	0	0	0	0	0
KOG0526 Nucleosome-binding factor SPN, POB3 subunit	1	1	1	1	1
KOG3576 Ovo and related transcription factors	0	0	0	0	0
KOG2402 Paf1/RNA polymerase II complex, RTF1 component (involved in regulation of TATA box-binding protein)	1	0	1	1	1
KOG2598 Phosphomethylpyrimidine kinase	2	2	2	2	2
KOG2261 Polycomb enhancer protein, EPC	1	1	2	2	1
KOG3766 Polycomb group protein SCM/L(3)MBT (tumor-supressor in Drosophila and humans)	0	0	0	0	0
KOG4468 Polycomb-group transcriptional regulator	0	0	0	0	0
KOG3427 Polyglutamine tract-binding protein PQBP-1	0	0	0	0	0
KOG4274 Positive cofactor 2 (PC2), subunit of a multiprotein coactivator of RNA polymerase II	0	0	0	0	0
KOG2355 Predicted ABC-type transport, ATPase component/CCR4 associated factor	1	1	1	1	1
KOG2389 Predicted bromodomain transcription factor	0	0	0	0	0
KOG2482 Predicted C2H2-type Zn-finger protein	0	0	0	0	0
KOG2588 Predicted DNA-binding protein	3	3	3	3	3
KOG1194 Predicted DNA-binding protein, contains Myb-like, SANT and ELM2 domains	0	0	0	0	0
KOG4167 Predicted DNA-binding protein, contains SANT and ELM2 domains	0	0	0	0	0
KOG4572 Predicted DNA-binding transcription factor, interacts with stathmin	0	0	0	0	0
KOG4385 Predicted forkhead transcription factor	0	1	0	0	0
KOG2857 Predicted MYND Zn-finger protein/hormone receptor interactor	0	0	0	0	0
KOG2097 Predicted N6-adenine methylase involved in transcription regulation	1	1	1	1	1
KOG1926 Predicted regulator of rRNA gene transcription (MYB-binding protein)	1	0	1	2	1
KOG4168 Predicted RNA polymerase III subunit C17	1	1	1	1	1
KOG3806 Predicted transcription factor	0	0	0	0	0
KOG1634 Predicted transcription factor DATF1, contains PHD and TFS2M domains	1	1	1	1	1
KOG1244 Predicted transcription factor Requiem/NEURO-D4	0	0	0	0	0
KOG2151 Predicted transcriptional regulator	1	1	1	1	1
KOG3047 Predicted transcriptional regulator UXT	0	0	0	0	0
KOG2312 Predicted transcriptional regulator, contains ARID domain	0	0	0	0	0
KOG1500 Protein arginine N-methyltransferase CARM1	0	0	0	0	0
KOG1499 Protein arginine N-methyltransferase PRMT1 and related enzymes	1	1	1	1	1
KOG4795 Protein associated with transcriptional elongation factor ELL	0	0	0	0	0
KOG2424 Protein involved in transcription start site selection	1	1	1	1	1
KOG4073 Pterin carbinolamine dehydratase PCBD/dimerization cofactor of HNF1	1	1	1	1	1
KOG3924 Putative protein methyltransferase involved in meiosis and transcriptional silencing (Dot1)	1	1	1	1	1
KOG2478 Putative RNA polymerase II regulator	1	1	1	1	1
KOG1356 Putative transcription factor 5qNCA, contains JmjC domain	0	0	0	0	0
KOG1083 Putative transcription factor ASH1/LIN-59	0	0	0	0	0
KOG1534 Putative transcription factor FET5	1	1	1	1	1
KOG4124 Putative transcriptional repressor regulating G2/M transition	1	1	1	1	1
KOG1927 R-kappa-B and related transcription factors	0	0	0	0	0
KOG3743 Recombination signal binding protein-J kappa(CBF1, Su(H), HS2NF5)	0	0	0	0	0
KOG1913 Regucalcin gene promoter region-related protein (RGPR)	1	0	1	1	1
KOG0015 Regulator of arginine metabolism and related MADS box-containing transcription factors	1	2	1	1	1
KOG3712 RFX family transcription factor	2	0	2	2	2
KOG4477 RING1 interactor RYBP and related Zn-finger-containing proteins	0	0	0	0	0
KOG2354 RNA Polymerase C (III) 37 kDa subunit	1	1	1	1	1
KOG4183 RNA polymerase I 49 kDa subunit	1	1	1	1	1
KOG1521 RNA polymerase I and III, subunit RPA40/RPC40	1	1	1	1	1
KOG0051 RNA polymerase I termination factor, Myb superfamily	1	2	1	1	1
KOG2434 RNA polymerase I transcription factor	1	1	1	1	1
KOG2907 RNA polymerase I transcription factor TFIIS, subunit A12.2/RPA12	1	1	1	1	1
KOG1946 RNA polymerase I transcription factor UAF	1	1	1	1	1
KOG0262 RNA polymerase I, large subunit	1	1	2	1	1
KOG0216 RNA polymerase I, second largest subunit	1	1	1	1	1
KOG3677 RNA polymerase I-associated factor - PAF67	0	0	0	0	0
KOG3786 RNA polymerase II assessory factor Cdc73p	1	1	1	1	1
KOG0132 RNA polymerase II C-terminal domain-binding protein RA4, contains RPR and RRM domains	1	1	1	1	1
KOG4796 RNA polymerase II elongation factor	0	0	0	0	0
KOG1063 RNA polymerase II elongator complex, subunit ELP2, WD repeat superfamily	1	1	1	1	1
KOG2535 RNA polymerase II elongator complex, subunit ELP3/histone acetyltransferase	1	1	1	1	1
KOG3949 RNA polymerase II elongator complex, subunit ELP4	1	1	1	1	1
KOG2240 RNA polymerase II general transcription factor BTF3 and related proteins	1	1	1	1	1
KOG1510 RNA polymerase II holoenzyme and mediator subcomplex, subunit SURB7/SRB7	1	1	1	1	1
KOG2691 RNA polymerase II subunit 9	1	1	1	1	1
KOG1999 RNA polymerase II transcription elongation factor DSIF/SUPT5H/SPT5	1	0	1	1	1
KOG2821 RNA polymerase II transcription elongation factor Elongin/SIII, subunit elongin A	1	1	1	1	1
KOG4495 RNA polymerase II transcription elongation factor Elongin/SIII, subunit elongin B	0	0	0	0	0
KOG3473 RNA polymerase II transcription elongation factor Elongin/SIII, subunit elongin C	1	1	1	1	1
KOG3341 RNA polymerase II transcription factor complex subunit	1	1	1	1	1
KOG2652 RNA polymerase II transcription initiation factor TFIIA, large chain	1	1	1	0	1
KOG1123 RNA polymerase II transcription initiation/nucleotide excision repair factor TFIIH, 3'-5' helicase subunit SSL2	1	1	1	1	1
KOG1131 RNA polymerase II transcription initiation/nucleotide excision repair factor TFIIH, 5'-3' helicase subunit RAD3	1	1	1	1	1
KOG2807 RNA polymerase II transcription initiation/nucleotide excision repair factor TFIIH, subunit SSL1	1	1	1	1	1
KOG2074 RNA polymerase II transcription initiation/nucleotide excision repair factor TFIIH, subunit TFB1	1	1	1	1	1
KOG3471 RNA polymerase II transcription initiation/nucleotide excision repair factor TFIIH, subunit TFB2	1	1	1	1	1
KOG2487 RNA polymerase II transcription initiation/nucleotide excision repair factor TFIIH, subunit TFB4	1	1	1	1	1
KOG4522 RNA polymerase II transcription mediator	1	1	1	1	1
KOG4439 RNA polymerase II transcription termination factor TTF2/lodestar, DEAD-box superfamily	0	0	0	0	0
KOG3169 RNA polymerase II transcriptional regulation mediator	1	1	1	1	2
KOG2351 RNA polymerase II, fourth largest subunit	1	1	1	1	1
KOG0260 RNA polymerase II, large subunit	1	1	1	4	1
KOG0214 RNA polymerase II, second largest subunit	1	1	1	1	1
KOG1522 RNA polymerase II, subunit POLR2C/RPB3	1	1	1	1	1
KOG2587 RNA polymerase III (C) subunit	1	1	1	1	1
KOG2906 RNA polymerase III subunit C11	1	1	1	1	1
KOG2473 RNA polymerase III transcription factor (TF)IIIC subunit	1	1	1	1	1
KOG2076 RNA polymerase III transcription factor TFIIIC	1	1	1	1	1
KOG0261 RNA polymerase III, large subunit	1	1	1	1	1
KOG0215 RNA polymerase III, second largest subunit	1	1	1	1	1
KOG3233 RNA polymerase III, subunit C34	1	1	1	1	1
KOG3400 RNA polymerase subunit 8	1	1	1	1	1
KOG3405 RNA polymerase subunit K	1	1	1	1	1
KOG3218 RNA polymerase, 25-kDa subunit (common to polymerases I, II and III)	1	1	1	1	1
KOG4392 RNA polymerase, subunit L	1	1	1	0	1
KOG3982 Runt and related transcription factors	0	0	0	0	0
KOG3755 SATB1 matrix attachment region binding protein	0	0	0	0	0
KOG3616 Selective LIM binding factor	0	0	0	0	0
KOG4594 Sequence-specific single-stranded-DNA-binding protein	0	0	0	0	0
KOG2345 Serine/threonine protein kinase/TGF-beta stimulated factor	1	1	1	1	1
KOG2043 Signaling protein SWIFT and related BRCT domain proteins	1	1	1	1	1
KOG2683 Sirtuin 4 and related class II sirtuins (SIR2 family)	0	0	0	0	0
KOG2684 Sirtuin 5 and related class III sirtuins (SIR2 family)	3	3	4	4	4
KOG2664 Small nuclear RNA activating protein complex - 50kD subunit (SNAP50)	0	0	0	0	0
KOG0392 SNF2 family DNA-dependent ATPase domain-containing protein	1	1	1	1	1
KOG3667 STAT protein	0	0	0	0	0
KOG3732 Staufen and related double-stranded-RNA-binding proteins	0	0	0	0	0
KOG4216 Steroid hormone nuclear receptor	0	0	0	0	0
KOG1649 SWI-SNF chromatin remodeling complex, Snf5 subunit	2	2	2	2	2
KOG2570 SWI/SNF transcription activation complex subunit	1	1	1	1	1
KOG1932 TATA binding protein associated factor	1	1	1	1	1
KOG2341 TATA box binding protein (TBP)-associated factor, RNA polymerase II	1	1	1	1	1
KOG3302 TATA-box binding protein (TBP), component of TFIID and TFIIIB	1	1	1	1	1
KOG4336 TBP-associated transcription factor Prodos	1	1	1	1	1
KOG3152 TBP-binding protein, activator of basal transcription (contains rrm motif)	1	1	1	1	1
KOG3586 TBX1 and related T-box transcription factors	0	0	0	0	0
KOG3585 TBX2 and related T-box transcription factors	0	0	0	0	0
KOG3841 TEF-1 and related transcription factor, TEAD family	1	1	1	1	1
KOG1605 TFIIF-interacting CTD phosphatase, including NLI-interacting factor (involved in RNA polymerase II regulation)	2	2	2	2	2
KOG2832 TFIIF-interacting CTD phosphatase, including NLI-interacting factor (involved in RNA polymerase II regulation)	1	1	1	1	1
KOG0323 TFIIF-interacting CTD phosphatases, including NLI-interacting factor	1	1	1	1	1
KOG3701 TGFbeta receptor signaling protein SMAD and related proteins	0	0	0	0	0
KOG1875 Thyroid hormone receptor-associated coactivator complex component (TRAP170)	1	1	1	1	1
KOG3598 Thyroid hormone receptor-associated protein complex, subunit TRAP230	0	3	0	0	0
KOG3600 Thyroid hormone receptor-associated protein complex, subunit TRAP240	0	0	0	0	0
KOG4430 Topoisomerase I-binding arginine-serine-rich protein	0	0	0	0	0
KOG1857 Transcription accessory protein TEX, contains S1 domain	0	0	0	0	0
KOG1904 Transcription coactivator	0	0	0	0	0
KOG4501 Transcription coactivator complex, P100 component	0	0	0	0	0
KOG2814 Transcription coactivator complex, P50 component (LigT RNA ligase/phosphodiesterase family)	0	0	0	0	0
KOG3490 Transcription elongation factor SPT4	1	1	1	1	1
KOG1548 Transcription elongation factor TAT-SF1	1	1	1	1	1
KOG1105 Transcription elongation factor TFIIS/Cofactor of enhancer-binding protein Sp1	1	1	1	1	1
KOG4091 Transcription factor	0	0	0	0	0
KOG3993 Transcription factor (contains Zn finger)	0	0	0	0	0
KOG0487 Transcription factor Abd-B, contains HOX domain	0	0	0	0	0
KOG1168 Transcription factor ACJ6/BRN-3, contains POU and HOX domains	0	0	0	0	0
KOG3811 Transcription factor AP-2	0	0	0	0	0
KOG4395 Transcription factor Atonal, contains HTH domain	0	0	0	0	0
KOG2461 Transcription factor BLIMP-1/PRDI-BF1, contains C2H2-type Zn-finger and SET domains	0	0	0	0	0
KOG0155 Transcription factor CA150	0	0	0	0	0
KOG0848 Transcription factor Caudal, contains HOX domain	0	0	0	0	0
KOG4785 Transcription factor CBF, beta subunit	0	0	0	0	0
KOG3803 Transcription factor containing C2HC type Zn finger	0	0	0	0	0
KOG2239 Transcription factor containing NAC and TS-N domains	1	1	1	1	1
KOG0067 Transcription factor CtBP	0	0	0	0	0
KOG0850 Transcription factor DLX and related proteins with LIM Zn-binding and HOX domains	0	0	0	0	0
KOG3815 Transcription factor Doublesex	0	0	0	0	0
KOG4479 Transcription factor e(y)2	1	1	1	1	1
KOG2577 Transcription factor E2F/dimerization partner (TDP)	0	0	0	0	0
KOG2578 Transcription factor E2F/dimerization partner (TDP)-like proteins	0	0	0	0	0
KOG0843 Transcription factor EMX1 and related HOX domain proteins	0	0	0	0	0
KOG0844 Transcription factor EVX1, contains HOX domain	0	0	0	0	0
KOG4282 Transcription factor GT-2 and related proteins, contains trihelix DNA-binding/SANT domain	0	0	0	0	0
KOG4029 Transcription factor HAND2/Transcription factor TAL1/TAL2/LYL1	0	0	0	0	0
KOG0483 Transcription factor HEX, contains HOX and HALZ domains	0	0	0	0	0
KOG3213 Transcription factor IIB	0	0	0	0	0
KOG4560 Transcription factor IIIC box B binding (alpha) subunit	0	0	0	0	0
KOG4577 Transcription factor LIM3, contains LIM and HOX domains	0	0	0	0	0
KOG3398 Transcription factor MBF1	1	1	1	1	1
KOG0773 Transcription factor MEIS1 and related HOX domain proteins	1	1	2	1	1
KOG3804 Transcription factor NERF and related proteins, contain ETS domain	0	0	0	0	0
KOG3898 Transcription factor NeuroD and related HTH proteins	0	0	0	0	0
KOG1952 Transcription factor NF-X1, contains NFX-type Zn2+-binding and R3H domains	1	0	1	1	1
KOG3793 Transcription factor NFAT, subunit NF45	0	0	0	0	0
KOG0485 Transcription factor NKX-5.1/HMX1, contains HOX domain	0	0	0	0	0
KOG1081 Transcription factor NSD1 and related SET domain proteins	0	0	0	0	0
KOG3802 Transcription factor OCT-1, contains POU and HOX domains	0	0	0	0	0
KOG2294 Transcription factor of the Forkhead/HNF3 family	3	3	3	3	3
KOG3517 Transcription factor PAX1/9	0	0	0	0	0
KOG3862 Transcription factor PAX2/5/8, contains PAX domain	0	0	0	0	0
KOG0774 Transcription factor PBX and related HOX domain proteins	0	0	0	0	0
KOG0484 Transcription factor PHOX2/ARIX, contains HOX domain	0	0	0	0	0
KOG0849 Transcription factor PRD and related proteins, contain PAX and HOX domains	0	0	0	0	0
KOG0486 Transcription factor PTX1, contains HOX domain	1	1	1	1	1
KOG0775 Transcription factor SIX and related HOX domain proteins	0	0	0	0	0
KOG3248 Transcription factor TCF-4	0	0	0	0	0
KOG1084 Transcription factor TCF20	0	0	0	0	0
KOG0842 Transcription factor tinman/NKX2-3, contains HOX domain	0	0	0	0	0
KOG4673 Transcription factor TMF, TATA element modulatory factor	0	0	1	1	1
KOG4447 Transcription factor TWIST	0	0	0	0	0
KOG4005 Transcription factor XBP-1	0	1	1	0	0
KOG2929 Transcription factor, component of CCR4 transcriptional complex	1	1	1	1	1
KOG0847 Transcription factor, contains HOX domain	0	0	0	0	0
KOG0048 Transcription factor, Myb superfamily	2	1	2	2	2
KOG0049 Transcription factor, Myb superfamily	0	0	0	0	0
KOG3046 Transcription factor, subunit of SRB subcomplex of RNA polymerase II	1	1	1	1	1
KOG0963 Transcription factor/CCAAT displacement protein CDP1	1	0	1	1	1
KOG3463 Transcription initiation factor IIA, gamma subunit	1	1	1	1	1
KOG3901 Transcription initiation factor IID subunit	1	1	1	1	1
KOG2593 Transcription initiation factor IIE, alpha subunit	1	1	1	1	1
KOG3095 Transcription initiation factor IIE, beta subunit	1	1	1	1	1
KOG3149 Transcription initiation factor IIF, auxiliary subunit	2	2	1	2	2
KOG2393 Transcription initiation factor IIF, large subunit (RAP74)	1	2	1	1	1
KOG2905 Transcription initiation factor IIF, small subunit (RAP30)	1	1	1	1	1
KOG1597 Transcription initiation factor TFIIB	1	1	2	1	2
KOG1474 Transcription initiation factor TFIID, subunit BDF1 and related bromodomain proteins	1	3	1	2	2
KOG0008 Transcription initiation factor TFIID, subunit TAF1	1	1	1	1	1
KOG3423 Transcription initiation factor TFIID, subunit TAF10 (also component of histone acetyltransferase SAGA)	1	1	1	1	1
KOG3219 Transcription initiation factor TFIID, subunit TAF11	1	1	1	1	1
KOG1142 Transcription initiation factor TFIID, subunit TAF12 (also component of histone acetyltransferase SAGA)	1	1	2	1	2
KOG0263 Transcription initiation factor TFIID, subunit TAF5 (also component of histone acetyltransferase SAGA)	1	1	1	1	2
KOG2549 Transcription initiation factor TFIID, subunit TAF6 (also component of histone acetyltransferase SAGA)	1	1	1	1	1
KOG4011 Transcription initiation factor TFIID, subunit TAF7	1	1	1	1	1
KOG3334 Transcription initiation factor TFIID, subunit TAF9 (also component of histone acetyltransferase SAGA)	1	1	1	1	1
KOG2009 Transcription initiation factor TFIIIB, Bdp1 subunit	1	1	1	1	1
KOG1598 Transcription initiation factor TFIIIB, Brf1 subunit	1	1	1	1	1
KOG4309 Transcription mediator-related factor	0	0	0	0	0
KOG3915 Transcription regulator dachshund, contains SKI/SNO domain	0	0	0	0	0
KOG1015 Transcription regulator XNP/ATRX, DEAD-box superfamily	0	2	0	0	0
KOG4283 Transcription-coupled repair protein CSA, contains WD40 domain	1	1	1	2	1
KOG0387 Transcription-coupled repair protein CSB/RAD26 (contains SNF2 family DNA-dependent ATPase domain)	1	1	1	1	1
KOG1414 Transcriptional activator FOSB/c-Fos and related bZIP transcription factors	2	3	1	2	2
KOG0837 Transcriptional activator of the JUN family	1	1	1	1	1
KOG2356 Transcriptional activator, adenine-specific DNA methyltransferase	0	0	0	0	0
KOG3391 Transcriptional co-repressor component	0	0	0	0	0
KOG0570 Transcriptional coactivator	1	1	1	1	1
KOG2712 Transcriptional coactivator	1	1	1	0	1
KOG0147 Transcriptional coactivator CAPER (RRM superfamily)	0	0	0	0	0
KOG2039 Transcriptional coactivator p100	1	1	1	1	1
KOG3835 Transcriptional corepressor NAB1	0	0	0	0	0
KOG2338 Transcriptional effector CCR4-related protein	1	1	1	1	1
KOG2959 Transcriptional regulator	0	0	0	0	0
KOG4797 Transcriptional regulator	0	0	0	0	0
KOG4362 Transcriptional regulator BRCA1	0	0	0	0	0
KOG3074 Transcriptional regulator of the PUR family, single-stranded-DNA-binding	0	0	0	0	0
KOG3559 Transcriptional regulator SIM1	0	0	0	0	0
KOG4086 Transcriptional regulator SOH1	1	1	1	1	1
KOG2136 Transcriptional regulators binding to the GC-rich sequences	0	0	0	0	0
KOG1034 Transcriptional repressor EED/ESC/FIE, required for transcriptional silencing, WD repeat superfamily	0	0	0	0	0
KOG1079 Transcriptional repressor EZH1	0	0	0	0	0
KOG1074 Transcriptional repressor SALM	0	0	0	0	0
KOG4304 Transcriptional repressors of the hairy/E(spl) family (contains HLH)	0	1	0	0	0
KOG3168 U1 snRNP component	1	1	1	1	1
KOG4786 Ubinuclein, nuclear protein interacting with cellular and viral transcription factors	0	0	0	0	0
KOG2483 Upstream transcription factor 2/L-myc-2 protein	0	0	0	0	0
KOG4512 Vitamin D3 receptor interacting protein	0	0	0	0	0
KOG4552 Vitamin-D-receptor interacting protein complex component	0	0	0	0	0
KOG2169 Zn-finger transcription factor	1	3	1	1	1
KOG0025 Zn2+-binding dehydrogenase (nuclear receptor binding factor-1)	1	1	2	2	2
Replication, recombination and repair	161	149	169	178	170
KOG2108 3'-5' DNA helicase	2	1	2	2	2
KOG2248 3'-5' exonuclease	2	2	2	2	2
KOG2249 3'-5' exonuclease	1	1	1	1	1
KOG1918 3-methyladenine DNA glycosidase	1	1	1	1	1
KOG4486 3-methyladenine DNA glycosylase	0	0	0	0	0
KOG2518 5'-3' exonuclease	1	1	2	2	1
KOG2519 5'-3' exonuclease	1	1	1	1	1
KOG2520 5'-3' exonuclease	1	1	2	2	2
KOG2044 5'-3' exonuclease HKE1/RAT1	1	0	1	1	1
KOG2045 5'-3' exonuclease XRN1/KEM1/SEP1 involved in DNA strand exchange and mRNA turnover	1	0	1	1	1
KOG4062 6-O-methylguanine-DNA methyltransferase MGMT/MGT1, involved in DNA repair	2	1	2	1	2
KOG2875 8-oxoguanine DNA glycosylase	1	1	1	1	1
KOG2457 A/G-specific adenine DNA glycosylase	0	0	0	0	0
KOG1294 Apurinic/apyrimidinic endonuclease and related enzymes	1	1	1	1	1
KOG0351 ATP-dependent DNA helicase	1	1	1	1	1
KOG0352 ATP-dependent DNA helicase	0	0	0	0	0
KOG0967 ATP-dependent DNA ligase I	1	1	1	1	1
KOG4437 ATP-dependent DNA ligase III	0	0	0	0	0
KOG0966 ATP-dependent DNA ligase IV	1	1	1	1	1
KOG2028 ATPase related to the helicase subunit of the Holliday junction resolvase	2	2	2	2	2
KOG2795 Catalytic subunit of the meiotic double strand break transesterase	1	1	0	1	1
KOG2475 CDC45 (cell division cycle 45)-like protein	1	0	1	1	1
KOG2496 Cdk activating kinase (CAK)/RNA polymerase II transcription initiation/nucleotide excision repair factor TFIIH/TFIIK, cyclin H subunit	1	1	1	1	1
KOG0659 Cdk activating kinase (CAK)/RNA polymerase II transcription initiation/nucleotide excision repair factor TFIIH/TFIIK, kinase subunit CDK7	1	1	1	1	1
KOG3662 Cell division control protein/predicted DNA repair exonuclease	3	3	3	3	3
KOG3999 Checkpoint 9-1-1 complex, HUS1 component	1	0	0	1	0
KOG3194 Checkpoint 9-1-1 complex, RAD1 component	1	0	1	1	1
KOG2810 Checkpoint 9-1-1 complex, RAD9 component	0	1	0	1	1
KOG1970 Checkpoint RAD17-RFC complex, RAD17/RAD24 component	1	0	1	2	1
KOG1009 Chromatin assembly complex 1 subunit B/CAC2 (contains WD40 repeats)	1	1	1	1	1
KOG1897 Damage-specific DNA binding complex, subunit DDB1	0	1	0	1	0
KOG1806 DEAD box containing helicases	0	0	0	0	0
KOG0298 DEAD box-containing helicase-like transcription factor/DNA repair protein	1	1	1	2	1
KOG0133 Deoxyribodipyrimidine photolyase/cryptochrome	0	1	0	1	0
KOG3825 Deoxyribonuclease II	0	0	0	0	0
KOG3548 DNA damage checkpoint protein RHP9/CRB2/53BP1	1	1	1	1	1
KOG0012 DNA damage inducible protein	1	1	2	2	2
KOG0958 DNA damage-responsive repressor GIS1/RPH1, jumonji superfamily	1	1	1	1	2
KOG4017 DNA excision repair protein XPA/XPAC/RAD14	1	1	1	1	1
KOG1803 DNA helicase	1	1	1	1	1
KOG1942 DNA helicase, TBP-interacting protein	1	1	1	1	1
KOG1979 DNA mismatch repair protein - MLH1 family	1	1	1	1	1
KOG1978 DNA mismatch repair protein - MLH2/PMS1/Pms2 family	1	1	1	1	1
KOG1977 DNA mismatch repair protein - MLH3 family	1	1	1	1	1
KOG0970 DNA polymerase alpha, catalytic subunit	1	1	1	1	1
KOG1625 DNA polymerase alpha-primase complex, polymerase-associated subunit B	1	1	1	2	1
KOG1636 DNA polymerase delta processivity factor (proliferating cell nuclear antigen)	1	1	1	1	1
KOG0969 DNA polymerase delta, catalytic subunit	1	1	1	1	1
KOG2732 DNA polymerase delta, regulatory subunit 55	1	1	1	1	1
KOG1798 DNA polymerase epsilon, catalytic subunit A	1	1	1	1	1
KOG3818 DNA polymerase epsilon, subunit B	1	1	1	1	1
KOG1658 DNA polymerase epsilon, subunit C	0	0	1	1	1
KOG2095 DNA polymerase iota/DNA damage inducible protein	1	1	2	1	1
KOG2534 DNA polymerase IV (family X)	0	0	0	0	0
KOG1906 DNA polymerase sigma	1	1	1	1	1
KOG0968 DNA polymerase zeta, catalytic subunit	1	1	1	1	1
KOG4751 DNA recombinational repair protein BRCA2	0	0	0	0	0
KOG4141 DNA repair and recombination protein RAD52/RAD22	1	2	2	2	2
KOG2310 DNA repair exonuclease MRE11	1	1	1	1	1
KOG3226 DNA repair protein	0	0	0	0	0
KOG0250 DNA repair protein RAD18 (SMC family protein)	1	0	1	1	1
KOG0962 DNA repair protein RAD50, ABC-type ATPase/SMC superfamily	1	0	1	1	1
KOG1433 DNA repair protein RAD51/RHP55	0	0	1	1	1
KOG1564 DNA repair protein RHP57	1	0	1	1	1
KOG2859 DNA repair protein, member of the recA/RAD51 family	0	0	0	0	0
KOG0390 DNA repair protein, SNF2 family	2	2	2	2	2
KOG1967 DNA repair/transcription protein Mms19	1	1	1	1	1
KOG1969 DNA replication checkpoint protein CHL12/CTF18	1	1	1	1	1
KOG4762 DNA replication factor	0	0	0	0	0
KOG1508 DNA replication factor/protein phosphatase inhibitor SET/SPR-2	1	1	1	1	1
KOG1805 DNA replication helicase	0	0	1	1	1
KOG0477 DNA replication licensing factor, MCM2 component	1	1	1	1	1
KOG0479 DNA replication licensing factor, MCM3 component	1	1	1	1	1
KOG0478 DNA replication licensing factor, MCM4 component	1	1	1	1	1
KOG0481 DNA replication licensing factor, MCM5 component	1	1	1	1	1
KOG0480 DNA replication licensing factor, MCM6 component	1	1	1	2	1
KOG0482 DNA replication licensing factor, MCM7 component	1	1	1	1	1
KOG0981 DNA topoisomerase I	1	1	1	1	1
KOG1974 DNA topoisomerase I-interacting protein	1	1	1	1	1
KOG1956 DNA topoisomerase III alpha	1	1	1	1	1
KOG1957 DNA topoisomerase III beta	0	0	0	0	0
KOG4835 DNA-binding protein C1D involved in regulation of double-strand break repair	1	1	1	1	1
KOG2327 DNA-binding subunit of a DNA-dependent protein kinase (Ku70 autoantigen)	1	1	1	1	1
KOG2326 DNA-binding subunit of a DNA-dependent protein kinase (Ku80 autoantigen)	1	1	1	1	1
KOG4233 DNA-bridging protein BAF	0	0	0	0	0
KOG0891 DNA-dependent protein kinase	1	1	1	1	1
KOG1921 Endonuclease III	1	1	1	1	1
KOG2379 Endonuclease MUS81	1	1	1	1	1
KOG2851 Eukaryotic-type DNA primase, catalytic (small) subunit	1	1	1	1	1
KOG2267 Eukaryotic-type DNA primase, large subunit	1	1	1	1	1
KOG4120 G/T mismatch-specific thymine DNA glycosylase	1	1	2	1	1
KOG1532 GTPase XAB1, interacts with DNA repair protein XPA	1	1	1	1	1
KOG1132 Helicase of the DEAD superfamily	0	0	0	0	0
KOG1133 Helicase of the DEAD superfamily	1	1	1	1	1
KOG1001 Helicase-like transcription factor HLTF/DNA helicase RAD5, DEAD-box superfamily	4	3	3	2	2
KOG1807 Helicases	0	0	0	0	0
KOG0889 Histone acetyltransferase SAGA, TRRAP/TRA1 component, PI-3 kinase superfamily	1	1	1	4	1
KOG3314 Ku70-binding protein	1	1	1	1	1
KOG3997 Major apurinic/apyrimidinic endonuclease/3'-repair diesterase APN1	1	1	1	1	1
KOG1434 Meiotic recombination protein Dmc1	1	0	1	0	1
KOG0219 Mismatch repair ATPase MSH2 (MutS family)	2	2	1	2	1
KOG0220 Mismatch repair ATPase MSH4 (MutS family)	0	0	1	0	1
KOG0221 Mismatch repair ATPase MSH5 (MutS family)	0	0	1	0	1
KOG0217 Mismatch repair ATPase MSH6 (MutS family)	1	1	1	1	1
KOG0218 Mismatch repair MSH3	1	1	2	1	2
KOG4247 Mitochondrial DNA polymerase accessory subunit	0	0	0	0	0
KOG3657 Mitochondrial DNA polymerase gamma, catalytic subunit	1	1	1	1	1
KOG1038 Mitochondrial/chloroplast DNA-directed RNA polymerase RPO41, provides primers for DNA replication-initiation	2	2	2	2	2
KOG1037 NAD+ ADP-ribosyltransferase Parp, required for poly-ADP ribosylation of nuclear proteins	0	0	0	0	0
KOG3084 NADH pyrophosphatase I of the Nudix family of hydrolases	1	1	1	1	1
KOG1982 Nuclear 5'-3' exoribonuclease-interacting protein, Rai1p	1	1	1	1	2
KOG3041 Nucleoside diphosphate-sugar hydrolase of the MutT (NUDIX) family	1	1	1	1	1
KOG0526 Nucleosome-binding factor SPN, POB3 subunit	1	1	1	1	1
KOG2179 Nucleotide excision repair complex XPC-HR23B, subunit XPC/DPB11	2	1	2	2	2
KOG0011 Nucleotide excision repair factor NEF2, RAD23 component	2	1	1	1	1
KOG1929 Nucleotide excision repair factor NEF2, RAD4/CUT5 component	1	1	1	1	1
KOG1002 Nucleotide excision repair protein RAD16	1	1	1	2	1
KOG1514 Origin recognition complex, subunit 1, and related proteins	1	1	1	1	1
KOG2928 Origin recognition complex, subunit 2	1	1	1	1	1
KOG2538 Origin recognition complex, subunit 3	1	1	1	1	1
KOG2228 Origin recognition complex, subunit 4	1	1	1	1	1
KOG2543 Origin recognition complex, subunit 5	1	1	1	1	1
KOG4557 Origin recognition complex, subunit 6	0	0	0	0	0
KOG2372 Oxidation resistance protein	1	1	1	1	1
KOG1275 PAB-dependent poly(A) ribonuclease, subunit PAN2	1	1	1	1	1
KOG3069 Peroxisomal NUDIX hydrolase	1	1	1	1	1
KOG1990 Poly(A)-specific exoribonuclease PARN	0	0	0	0	0
KOG2134 Polynucleotide kinase 3' phosphatase	1	1	1	1	1
KOG0287 Postreplication repair protein RAD18	1	1	1	1	1
KOG2227 Pre-initiation complex, subunit CDC6, AAA+ superfamily ATPase	1	1	1	1	1
KOG2207 Predicted 3'-5' exonuclease	0	0	0	0	0
KOG2405 Predicted 3'-5' exonuclease	0	0	0	0	0
KOG3176 Predicted alpha-helical protein, potentially involved in replication/repair	1	1	1	1	1
KOG3303 Predicted alpha-helical protein, potentially involved in replication/repair	1	1	1	1	1
KOG2094 Predicted DNA damage inducible protein	0	0	0	0	0
KOG0542 Predicted exonuclease	0	0	0	0	0
KOG1361 Predicted hydrolase involved in interstrand cross-link repair	1	2	2	2	2
KOG2373 Predicted mitochondrial DNA helicase twinkle	0	0	0	0	0
KOG2401 Predicted MutS-related protein involved in mismatch repair	2	2	2	2	2
KOG3388 Predicted transcription regulator/nuclease, contains ParB domain	1	1	1	1	1
KOG4585 Predicted transposase	0	0	0	0	0
KOG3014 Protein involved in establishing cohesion between sister chromatids during DNA replication	1	1	1	1	1
KOG0892 Protein kinase ATM/Tel1, involved in telomere length regulation and DNA repair	1	1	1	1	1
KOG4139 Protein kinase essential for the initiation of DNA replication	1	1	1	1	1
KOG0890 Protein kinase of the PI-3 kinase family involved in mitotic growth, DNA repair and meiotic recombination	1	1	1	1	1
KOG2671 Putative RNA methylase	1	1	1	1	1
KOG1968 Replication factor C, subunit RFC1 (large subunit)	2	2	2	2	2
KOG0991 Replication factor C, subunit RFC2	1	1	1	1	1
KOG2035 Replication factor C, subunit RFC3	1	1	1	1	2
KOG0989 Replication factor C, subunit RFC4	1	1	1	1	1
KOG0990 Replication factor C, subunit RFC5	1	1	1	1	1
KOG3752 Ribonuclease H	3	1	3	4	3
KOG2299 Ribonuclease HI	1	1	1	1	1
KOG1123 RNA polymerase II transcription initiation/nucleotide excision repair factor TFIIH, 3'-5' helicase subunit SSL2	1	1	1	1	1
KOG1131 RNA polymerase II transcription initiation/nucleotide excision repair factor TFIIH, 5'-3' helicase subunit RAD3	1	1	1	1	1
KOG2807 RNA polymerase II transcription initiation/nucleotide excision repair factor TFIIH, subunit SSL1	1	1	1	1	1
KOG2074 RNA polymerase II transcription initiation/nucleotide excision repair factor TFIIH, subunit TFB1	1	1	1	1	1
KOG3471 RNA polymerase II transcription initiation/nucleotide excision repair factor TFIIH, subunit TFB2	1	1	1	1	1
KOG2487 RNA polymerase II transcription initiation/nucleotide excision repair factor TFIIH, subunit TFB4	1	1	1	1	1
KOG4439 RNA polymerase II transcription termination factor TTF2/lodestar, DEAD-box superfamily	0	0	0	0	0
KOG4594 Sequence-specific single-stranded-DNA-binding protein	0	0	0	0	0
KOG1167 Serine/threonine protein kinase of the CDC7 subfamily involved in DNA synthesis, repair and recombination	1	1	1	1	1
KOG2043 Signaling protein SWIFT and related BRCT domain proteins	1	1	1	1	1
KOG1653 Single-stranded DNA-binding protein	0	0	0	0	0
KOG0851 Single-stranded DNA-binding replication protein A (RPA), large (70 kD) subunit and related ssDNA-binding proteins	1	1	1	1	1
KOG3108 Single-stranded DNA-binding replication protein A (RPA), medium (30 kD) subunit	1	1	1	1	1
KOG1020 Sister chromatid cohesion protein SCC2/Nipped-B	1	1	1	1	1
KOG0388 SNF2 family DNA-dependent ATPase	1	1	1	1	1
KOG0979 Structural maintenance of chromosome protein SMC5/Spr18, SMC superfamily	1	1	1	1	1
KOG0442 Structure-specific endonuclease ERCC1-XPF, catalytic component XPF/ERCC4	1	1	1	1	1
KOG2841 Structure-specific endonuclease ERCC1-XPF, ERCC1 component	1	1	1	1	1
KOG1121 Tam3-transposase (Ac family)	0	0	0	0	0
KOG3020 TatD-related DNase	2	2	2	2	2
KOG1005 Telomerase catalytic subunit/reverse transcriptase TERT	0	0	1	1	1
KOG4793 Three prime repair exonuclease	0	0	0	0	0
KOG4283 Transcription-coupled repair protein CSA, contains WD40 domain	1	1	1	2	1
KOG0387 Transcription-coupled repair protein CSB/RAD26 (contains SNF2 family DNA-dependent ATPase domain)	1	1	1	1	1
KOG4362 Transcriptional regulator BRCA1	0	0	0	0	0
KOG4086 Transcriptional regulator SOH1	1	1	1	1	1
KOG2093 Translesion DNA polymerase - REV1 deoxycytidyl transferase	1	1	1	1	1
KOG2031 Tyrosyl-DNA phosphodiesterase	1	1	0	1	0
KOG2994 Uracil DNA glycosylase	1	1	1	1	1

## Sheet: Metabolism
Metabolism
Function Description	Candida membranifaciens IST 626 v1.0	Candida tenuis NRRL Y-1498 v1.0	Candida tropicalis MYA3404	Meyerozyma guilliermondii ATCC 6260	Candida albicans SC5314
Energy production and conversion	210	198	229	221	224
KOG1764 5'-AMP-activated protein kinase, gamma subunit	2	2	2	2	2
KOG2828 Acetyl-CoA hydrolase	1	1	1	1	1
KOG0453 Aconitase/homoaconitase (aconitase superfamily)	4	4	4	4	4
KOG1748 Acyl carrier protein/NADH-ubiquinone oxidoreductase, NDUFAB1/SDAP subunit	2	2	2	2	2
KOG3360 Acylphosphatase	0	0	0	0	0
KOG3619 Adenylate/guanylate cyclase	0	0	0	0	0
KOG3857 Alcohol dehydrogenase, class IV	0	0	0	0	0
KOG2450 Aldehyde dehydrogenase	3	3	4	6	2
KOG2451 Aldehyde dehydrogenase	3	3	3	2	3
KOG2453 Aldehyde dehydrogenase	0	0	0	0	0
KOG2456 Aldehyde dehydrogenase	1	1	2	2	2
KOG1672 ATP binding protein	1	1	1	0	0
KOG4665 ATP synthase F0 subunit 6 and related proteins	0	0	0	0	0
KOG1254 ATP-citrate lyase	0	0	0	0	0
KOG4737 ATPase membrane sector associated protein	0	0	0	0	0
KOG2454 Betaine aldehyde dehydrogenase	2	2	2	2	2
KOG1182 Branched chain alpha-keto acid dehydrogenase complex, alpha subunit	0	0	0	0	0
KOG0525 Branched chain alpha-keto acid dehydrogenase E1, beta subunit	0	0	0	0	0
KOG2617 Citrate synthase	1	1	1	1	1
KOG3581 Creatine kinases	0	0	0	0	0
KOG1619 Cytochrome b	0	0	0	0	0
KOG4663 Cytochrome b	0	0	0	1	0
KOG0537 Cytochrome b5	2	2	2	2	2
KOG3453 Cytochrome c	1	1	1	1	1
KOG4769 Cytochrome c oxidase, subunit I	0	0	0	1	0
KOG4767 Cytochrome c oxidase, subunit II, and related proteins	0	0	0	0	0
KOG4075 Cytochrome c oxidase, subunit IV/COX5b	1	1	1	1	1
KOG4077 Cytochrome c oxidase, subunit Va/COX6	1	1	1	0	1
KOG3352 Cytochrome c oxidase, subunit Vb/COX4	1	1	1	1	1
KOG3469 Cytochrome c oxidase, subunit VIa/COX13	1	1	1	1	1
KOG3057 Cytochrome c oxidase, subunit VIb/COX12	2	2	1	2	2
KOG4527 Cytochrome c oxidase, subunit VIIc/COX8	0	1	1	1	1
KOG3052 Cytochrome c1	1	1	1	1	1
KOG4664 Cytochrome oxidase subunit III and related proteins	0	0	0	0	0
KOG0557 Dihydrolipoamide acetyltransferase	2	2	2	2	2
KOG1335 Dihydrolipoamide dehydrogenase	1	1	1	1	1
KOG0559 Dihydrolipoamide succinyltransferase (2-oxoglutarate dehydrogenase, E2 subunit)	1	1	1	1	1
KOG0558 Dihydrolipoamide transacylase (alpha-keto acid dehydrogenase E2 subunit)	0	0	0	0	0
KOG2415 Electron transfer flavoprotein ubiquinone oxidoreductase	1	1	1	1	1
KOG3954 Electron transfer flavoprotein, alpha subunit	1	1	1	1	1
KOG3180 Electron transfer flavoprotein, beta subunit	1	1	1	1	1
KOG4129 Exopolyphosphatases and related proteins	1	1	1	1	1
KOG1353 F0F1-type ATP synthase, alpha subunit	1	1	2	1	1
KOG1350 F0F1-type ATP synthase, beta subunit	1	1	1	1	1
KOG1531 F0F1-type ATP synthase, gamma subunit	1	1	0	1	1
KOG3015 F1-ATP synthase assembly protein	1	1	1	1	1
KOG1160 Fe-S oxidoreductase	1	1	1	1	1
KOG3309 Ferredoxin	1	1	1	0	1
KOG0536 Flavohemoprotein b5+b5R	1	1	1	1	1
KOG1317 Fumarase	1	1	1	3	2
KOG2404 Fumarate reductase, flavoprotein subunit	2	2	2	1	2
KOG2958 Galactose-1-phosphate uridylyltransferase	1	1	1	1	1
KOG3378 Globins and related hemoproteins	2	1	7	7	5
KOG0042 Glycerol-3-phosphate dehydrogenase	1	1	1	1	1
KOG2711 Glycerol-3-phosphate dehydrogenase/dihydroxyacetone 3-phosphate reductase	2	2	2	2	2
KOG2258 Glycerophosphoryl diester phosphodiesterase	1	1	1	1	1
KOG0538 Glycolate oxidase	6	4	2	5	1
KOG0069 Glyoxylate/hydroxypyruvate reductase (D-isomer-specific 2-hydroxy acid dehydrogenase superfamily)	4	5	11	4	8
KOG1447 GTP-specific succinyl-CoA synthetase, beta subunit	0	0	0	0	0
KOG3996 Holocytochrome c synthase/heme-lyase	2	2	2	1	2
KOG2368 Hydroxymethylglutaryl-CoA lyase	0	0	0	0	0
KOG1626 Inorganic pyrophosphatase/Nucleosome remodeling factor, subunit NURF38	2	2	3	2	2
KOG3361 Iron binding protein involved in Fe-S cluster formation	1	1	1	1	1
KOG1260 Isocitrate lyase	1	2	1	1	1
KOG2614 Kynurenine 3-monooxygenase and related flavoprotein monooxygenases	1	2	2	2	1
KOG1495 Lactate dehydrogenase	0	0	0	0	0
KOG0325 Lipoyltransferase	1	1	1	1	1
KOG1496 Malate dehydrogenase	0	0	0	0	0
KOG1261 Malate synthase	1	1	1	1	1
KOG2536 MAM33, mitochondrial matrix glycoprotein	1	0	1	1	1
KOG0749 Mitochondrial ADP/ATP carrier proteins	2	1	1	1	1
KOG0751 Mitochondrial aspartate/glutamate carrier protein Aralar/Citrin (contains EF-hand Ca2+-binding domains)	1	1	1	1	1
KOG0758 Mitochondrial carnitine-acylcarnitine carrier protein	6	5	5	5	5
KOG0762 Mitochondrial carrier protein	0	1	1	1	1
KOG0757 Mitochondrial carrier protein - Rim2p/Mrs12p	1	1	1	1	1
KOG0761 Mitochondrial carrier protein CGI-69	1	1	1	1	1
KOG0760 Mitochondrial carrier protein MRS3/4	1	1	1	1	1
KOG0768 Mitochondrial carrier protein PET8	1	1	1	1	1
KOG3976 Mitochondrial F1F0-ATP synthase, subunit b/ATP4	1	1	2	1	1
KOG3025 Mitochondrial F1F0-ATP synthase, subunit c/ATP9/proteolipid	0	0	0	0	0
KOG4634 Mitochondrial F1F0-ATP synthase, subunit Cf6 (coupling factor 6)	0	0	0	0	0
KOG3366 Mitochondrial F1F0-ATP synthase, subunit d/ATP7	1	1	1	1	1
KOG1758 Mitochondrial F1F0-ATP synthase, subunit delta/ATP16	1	1	1	1	1
KOG4326 Mitochondrial F1F0-ATP synthase, subunit e	0	0	0	0	0
KOG3495 Mitochondrial F1F0-ATP synthase, subunit epsilon/ATP15	0	0	0	0	0
KOG4092 Mitochondrial F1F0-ATP synthase, subunit f	0	0	0	0	0
KOG4103 Mitochondrial F1F0-ATP synthase, subunit g/ATP20	1	1	1	1	1
KOG1662 Mitochondrial F1F0-ATP synthase, subunit OSCP/ATP5	1	1	1	1	1
KOG0764 Mitochondrial FAD carrier protein	2	2	2	2	2
KOG0753 Mitochondrial fatty acid anion carrier protein/Uncoupling protein	0	0	0	0	0
KOG1119 Mitochondrial Fe-S cluster biosynthesis protein ISA2 (contains a HesB-like domain)	1	1	1	1	1
KOG0763 Mitochondrial ornithine transporter	0	0	0	0	0
KOG0755 Mitochondrial oxaloacetate carrier protein	1	1	1	1	1
KOG0754 Mitochondrial oxodicarboxylate carrier protein	1	1	1	1	1
KOG0759 Mitochondrial oxoglutarate/malate carrier proteins	1	1	1	1	1
KOG0767 Mitochondrial phosphate carrier protein	2	2	2	2	2
KOG1563 Mitochondrial protein Surfeit 1/SURF1/SHY1, required for expression of cytochrome oxidase	1	1	1	1	1
KOG0750 Mitochondrial solute carrier protein	1	1	1	1	1
KOG0752 Mitochondrial solute carrier protein	3	3	3	3	3
KOG0756 Mitochondrial tricarboxylate/dicarboxylate carrier proteins	4	4	4	3	4
KOG3474 Molybdopterin converting factor, small subunit	0	0	0	0	0
KOG3855 Monooxygenase involved in coenzyme Q (ubiquinone) biosynthesis	1	1	3	1	3
KOG1494 NAD-dependent malate dehydrogenase	3	3	3	3	3
KOG4770 NADH dehydrogenase subunit 1	0	0	0	0	0
KOG4662 NADH dehydrogenase subunit 3 and related proteins	0	0	0	0	0
KOG4669 NADH dehydrogenase subunit 4L and related proteins	0	0	0	0	0
KOG4668 NADH dehydrogenase subunits 2, 5, and related proteins	0	0	0	1	0
KOG4845 NADH dehydrogenase, subunit 4	0	0	0	1	0
KOG0534 NADH-cytochrome b-5 reductase	5	4	4	4	4
KOG2495 NADH-dehydrogenase (ubiquinone)	3	2	4	5	6
KOG2282 NADH-ubiquinone oxidoreductase, NDUFS1/75 kDa subunit	1	1	1	1	1
KOG1713 NADH-ubiquinone oxidoreductase, NDUFS3/30 kDa subunit	1	1	1	1	1
KOG1687 NADH-ubiquinone oxidoreductase, NUFS7/PSST/20 kDa subunit	1	1	1	1	1
KOG4009 NADH-ubiquinone oxidoreductase, subunit NDUFB10/PDSW	0	0	0	0	0
KOG0134 NADH:flavin oxidoreductase/12-oxophytodienoate reductase	4	3	10	6	9
KOG3446 NADH:ubiquinone oxidoreductase NDUFA2/B8 subunit	1	1	1	1	1
KOG3300 NADH:ubiquinone oxidoreductase, B16.6 subunit/cell death-regulatory protein	1	1	1	0	1
KOG3382 NADH:ubiquinone oxidoreductase, B17.2 subunit	1	1	1	1	1
KOG3877 NADH:ubiquinone oxidoreductase, NDUFA10/42kDa subunit	0	0	0	0	0
KOG3365 NADH:ubiquinone oxidoreductase, NDUFA5/B13 subunit	1	1	1	1	1
KOG3426 NADH:ubiquinone oxidoreductase, NDUFA6/B14 subunit	1	1	1	1	1
KOG4630 NADH:ubiquinone oxidoreductase, NDUFA7/B14.5A subunit	0	0	0	0	0
KOG3458 NADH:ubiquinone oxidoreductase, NDUFA8/PGIV/19 kDa subunit	1	1	1	1	1
KOG2865 NADH:ubiquinone oxidoreductase, NDUFA9/39kDa subunit	1	1	1	1	1
KOG4631 NADH:ubiquinone oxidoreductase, NDUFB3/B12 subunit	0	0	0	0	0
KOG4632 NADH:ubiquinone oxidoreductase, NDUFB5/SGDH subunit	0	0	0	0	0
KOG4633 NADH:ubiquinone oxidoreductase, NDUFB6/B17 subunit	0	0	0	0	0
KOG3468 NADH:ubiquinone oxidoreductase, NDUFB7/B18 subunit	0	0	0	0	0
KOG4040 NADH:ubiquinone oxidoreductase, NDUFB8/ASHI subunit	0	0	0	0	0
KOG3466 NADH:ubiquinone oxidoreductase, NDUFB9/B22 subunit	1	1	1	1	1
KOG4516 NADH:ubiquinone oxidoreductase, NDUFC2/B14.5B subunit	0	0	0	0	0
KOG2870 NADH:ubiquinone oxidoreductase, NDUFS2/49 kDa subunit	1	1	1	1	1
KOG3389 NADH:ubiquinone oxidoreductase, NDUFS4/18 kDa subunit	1	1	1	1	1
KOG4110 NADH:ubiquinone oxidoreductase, NDUFS5/15kDa	0	0	0	0	0
KOG3456 NADH:ubiquinone oxidoreductase, NDUFS6/13 kDa subunit	1	1	1	1	1
KOG3256 NADH:ubiquinone oxidoreductase, NDUFS8/23 kDa subunit	1	1	1	1	1
KOG2658 NADH:ubiquinone oxidoreductase, NDUFV1/51kDa subunit	1	1	1	2	1
KOG3196 NADH:ubiquinone oxidoreductase, NDUFV2/24 kD subunit	1	1	1	1	1
KOG1257 NADP+-dependent malic enzyme	1	1	1	1	1
KOG1159 NADP-dependent flavoprotein reductase	1	1	1	1	1
KOG1526 NADP-dependent isocitrate dehydrogenase	2	2	2	2	2
KOG1158 NADP/FAD dependent oxidoreductase	2	2	3	2	2
KOG4773 NADPH oxidase	3	1	2	2	2
KOG3936 Nitroreductases	0	0	0	0	0
KOG3749 Phosphoenolpyruvate carboxykinase	0	0	0	0	0
KOG0765 Predicted mitochondrial carrier protein	0	0	0	0	0
KOG0766 Predicted mitochondrial carrier protein	1	1	1	1	1
KOG0769 Predicted mitochondrial carrier protein	2	2	2	2	2
KOG0770 Predicted mitochondrial carrier protein	1	1	1	1	1
KOG1576 Predicted oxidoreductase	1	1	1	1	1
KOG1197 Predicted quinone oxidoreductase	1	2	1	0	1
KOG2620 Prohibitins and stomatins of the PID superfamily	1	1	1	1	1
KOG2621 Prohibitins and stomatins of the PID superfamily	1	1	1	1	1
KOG1231 Proteins containing the FAD binding domain	3	3	2	4	3
KOG1232 Proteins containing the FAD binding domain	1	1	1	1	1
KOG2792 Putative cytochrome C oxidase assembly protein	1	1	1	1	1
KOG3477 Putative cytochrome c oxidase, subunit COX19	0	0	0	0	0
KOG0369 Pyruvate carboxylase	1	1	1	1	1
KOG0225 Pyruvate dehydrogenase E1, alpha subunit	1	1	1	1	1
KOG0524 Pyruvate dehydrogenase E1, beta subunit	1	1	1	1	1
KOG4097 Succinate dehydrogenase membrane anchor subunit and related proteins	2	2	2	2	2
KOG3049 Succinate dehydrogenase, Fe-S protein subunit	1	1	1	1	1
KOG2403 Succinate dehydrogenase, flavoprotein subunit	1	1	2	1	2
KOG1255 Succinyl-CoA synthetase, alpha subunit	1	1	1	1	1
KOG2799 Succinyl-CoA synthetase, beta subunit	1	1	1	1	1
KOG3822 Succinyl-CoA:alpha-ketoacid-CoA transferase	0	0	1	0	1
KOG3851 Sulfide:quinone oxidoreductase/flavo-binding protein	0	0	0	0	0
KOG4576 Sulfite oxidase, heme-binding component	0	0	0	0	0
KOG0535 Sulfite oxidase, molybdopterin-binding component	0	0	0	0	0
KOG0912 Thiol-disulfide isomerase and thioredoxin	0	0	0	1	1
KOG0913 Thiol-disulfide isomerase and thioredoxin	0	0	0	0	0
KOG3494 Ubiquinol cytochrome c oxidoreductase, subunit QCR9	0	1	0	0	1
KOG2873 Ubiquinol cytochrome c reductase assembly protein CBP3	1	1	1	1	1
KOG2583 Ubiquinol cytochrome c reductase, subunit QCR2	1	1	1	1	1
KOG3440 Ubiquinol cytochrome c reductase, subunit QCR7	1	1	1	1	1
KOG4116 Ubiquinol cytochrome c reductase, subunit QCR8	1	1	1	1	1
KOG1671 Ubiquinol cytochrome c reductase, subunit RIP1	1	1	1	1	1
KOG4763 Ubiquinol-cytochrome c reductase hinge protein	0	0	1	0	0
KOG1192 UDP-glucuronosyl and UDP-glucosyl transferase	1	1	1	1	1
KOG3868 Vacuolar H+-ATPase V0 sector, accessory subunit S1 (Ac45)	0	0	0	0	0
KOG2189 Vacuolar H+-ATPase V0 sector, subunit a	2	2	2	2	2
KOG0233 Vacuolar H+-ATPase V0 sector, subunit c''	1	1	1	1	1
KOG2957 Vacuolar H+-ATPase V0 sector, subunit d	1	1	1	1	1
KOG3500 Vacuolar H+-ATPase V0 sector, subunit M9.7 (M9.2)	0	0	0	0	0
KOG0232 Vacuolar H+-ATPase V0 sector, subunits c/c'	2	2	2	2	2
KOG1352 Vacuolar H+-ATPase V1 sector, subunit A	1	1	1	1	1
KOG1351 Vacuolar H+-ATPase V1 sector, subunit B	1	1	1	1	1
KOG2909 Vacuolar H+-ATPase V1 sector, subunit C	1	1	1	1	1
KOG1647 Vacuolar H+-ATPase V1 sector, subunit D	1	1	1	1	1
KOG1664 Vacuolar H+-ATPase V1 sector, subunit E	1	1	1	1	1
KOG3432 Vacuolar H+-ATPase V1 sector, subunit F	1	1	1	0	1
KOG1772 Vacuolar H+-ATPase V1 sector, subunit G	0	0	0	0	0
KOG2759 Vacuolar H+-ATPase V1 sector, subunit H	1	1	1	1	1
KOG1575 Voltage-gated shaker-like K+ channel, subunit beta/KCNAB	8	4	4	8	6
KOG1198 Zinc-binding oxidoreductase	8	4	8	8	9
KOG0025 Zn2+-binding dehydrogenase (nuclear receptor binding factor-1)	1	1	2	2	2
Cell cycle control, cell division, chromosome partitioning	158	157	165	173	169
KOG2045 5'-3' exonuclease XRN1/KEM1/SEP1 involved in DNA strand exchange and mRNA turnover	1	0	1	1	1
KOG3640 Actin binding protein Anillin	0	0	0	0	0
KOG0305 Anaphase promoting complex, Cdc20, Cdh1, and Ama1 subunits	3	3	3	4	3
KOG1173 Anaphase-promoting complex (APC), Cdc16 subunit	1	1	1	1	1
KOG1155 Anaphase-promoting complex (APC), Cdc23 subunit	1	1	1	1	1
KOG1858 Anaphase-promoting complex (APC), subunit 1 (meiotic check point regulator/Tsg24)	1	1	1	1	1
KOG3437 Anaphase-promoting complex (APC), subunit 10	1	1	1	1	1
KOG1493 Anaphase-promoting complex (APC), subunit 11	1	1	1	1	1
KOG2165 Anaphase-promoting complex (APC), subunit 2	1	1	1	1	1
KOG4640 Anaphase-promoting complex (APC), subunit 4	0	0	0	1	0
KOG4322 Anaphase-promoting complex (APC), subunit 5	1	1	1	1	1
KOG1174 Anaphase-promoting complex (APC), subunit 7	0	0	0	0	0
KOG1101 Apoptosis inhibitor IAP1 and related BIR domain proteins	1	0	1	1	1
KOG3431 Apoptosis-related protein/predicted DNA-binding protein	1	1	1	1	1
KOG0028 Ca2+-binding protein (centrin/caltractin), EF-Hand superfamily protein	1	1	1	0	1
KOG0668 Casein kinase II, alpha subunit	3	3	2	2	2
KOG3092 Casein kinase II, beta subunit	2	2	2	2	2
KOG3573 Caspase, apoptotic cysteine protease	0	0	0	0	0
KOG0600 Cdc2-related protein kinase	2	2	2	2	2
KOG2496 Cdk activating kinase (CAK)/RNA polymerase II transcription initiation/nucleotide excision repair factor TFIIH/TFIIK, cyclin H subunit	1	1	1	1	1
KOG0659 Cdk activating kinase (CAK)/RNA polymerase II transcription initiation/nucleotide excision repair factor TFIIH/TFIIK, kinase subunit CDK7	1	1	1	1	1
KOG3932 CDK5 kinase activator p35/Nck5a	0	0	0	0	0
KOG0834 CDK9 kinase-activating protein cyclin T	2	2	2	2	2
KOG2952 Cell cycle control protein	2	2	2	2	2
KOG1915 Cell cycle control protein (crooked neck)	1	1	1	1	1
KOG1810 Cell cycle-associated protein	1	1	1	1	1
KOG1852 Cell cycle-associated protein	0	0	0	0	0
KOG1903 Cell cycle-associated protein	0	0	0	0	0
KOG0440 Cell cycle-associated protein Mob1-1	2	2	2	2	2
KOG4563 Cell cycle-regulated histone H1-binding protein	1	0	1	1	1
KOG2260 Cell division cycle 37 protein, CDC37	1	1	1	1	1
KOG4589 Cell division protein FtsJ	2	2	2	2	2
KOG2186 Cell growth-regulating nucleolar protein	0	1	1	1	1
KOG0642 Cell-cycle nuclear protein, contains WD-40 repeats	1	1	1	1	1
KOG0995 Centromere-associated protein HEC1	1	1	1	1	1
KOG4438 Centromere-associated protein NUF2	1	1	1	1	1
KOG2163 Centromere/kinetochore protein zw10 involved in mitotic chromosome segregation	0	0	0	0	0
KOG0982 Centrosomal protein Nuf	0	0	0	0	0
KOG3999 Checkpoint 9-1-1 complex, HUS1 component	1	0	0	1	0
KOG3194 Checkpoint 9-1-1 complex, RAD1 component	1	0	1	1	1
KOG2810 Checkpoint 9-1-1 complex, RAD9 component	0	1	0	1	1
KOG0590 Checkpoint kinase and related serine/threonine protein kinases	5	5	7	7	6
KOG1970 Checkpoint RAD17-RFC complex, RAD17/RAD24 component	1	0	1	2	1
KOG0414 Chromosome condensation complex Condensin, subunit D2	1	1	1	1	1
KOG2025 Chromosome condensation complex Condensin, subunit G	1	1	1	1	1
KOG2328 Chromosome condensation complex Condensin, subunit H	1	2	1	1	1
KOG4156 Claspin, protein mediating phosphorylation and activation of Chk1 protein kinase in the DNA replication checkpoint response	0	0	0	0	0
KOG4466 Component of histone deacetylase complex (breast carcinoma metastasis suppressor 1 protein in human)	1	1	1	1	1
KOG3414 Component of the U4/U6.U5 snRNP/mitosis protein DIM1	1	1	1	1	1
KOG2166 Cullins	2	2	2	2	2
KOG2167 Cullins	1	1	1	1	1
KOG2168 Cullins	1	1	1	1	1
KOG0653 Cyclin B and related kinase-activating proteins	5	5	5	5	5
KOG2609 Cyclin D-interacting protein GCIP	0	1	0	1	0
KOG4164 Cyclin ik3-1/CABLES	0	0	0	0	0
KOG0669 Cyclin T-dependent kinase CDK9	0	0	0	0	0
KOG4713 Cyclin-dependent kinase 2-associated protein	0	0	0	0	0
KOG0601 Cyclin-dependent kinase WEE1	1	1	1	1	1
KOG3484 Cyclin-dependent protein kinase CDC28, regulatory subunit CKS1, and related proteins	1	1	1	1	1
KOG1746 Defender against cell death protein/oligosaccharyltransferase, epsilon subunit	1	1	1	1	1
KOG0987 DNA helicase PIF1/RRM3	0	0	2	3	2
KOG1969 DNA replication checkpoint protein CHL12/CTF18	1	1	1	1	1
KOG1126 DNA-binding cell division cycle control protein	1	1	1	1	1
KOG3105 DNA-binding centromere protein B (CENP-B)	0	1	1	1	5
KOG0596 Dual specificity; serine/threonine and tyrosine kinase	1	1	1	1	1
KOG4115 Dynein-associated protein Roadblock	0	0	0	0	0
KOG2218 ER to golgi transport protein/RAD50-interacting protein 1	1	1	1	1	1
KOG1731 FAD-dependent sulfhydryl oxidase/quiescin and related proteins	0	0	0	0	0
KOG0082 G-protein alpha subunit (small G protein superfamily)	3	3	3	3	3
KOG0656 G1/S-specific cyclin D	0	0	0	0	0
KOG0655 G1/S-specific cyclin E	0	0	0	0	0
KOG0654 G2/Mitotic-specific cyclin A	0	0	0	0	0
KOG1042 Germ-line stem cell division protein Hiwi/Piwi; negative developmental regulator	0	0	0	0	0
KOG1517 Guanine nucleotide binding protein MIP1	1	1	1	1	1
KOG0672 Halotolerance protein HAL3 (contains flavoprotein domain)	2	3	2	3	2
KOG0889 Histone acetyltransferase SAGA, TRRAP/TRA1 component, PI-3 kinase superfamily	1	1	1	4	1
KOG0973 Histone transcription regulator HIRA, WD repeat superfamily	2	2	2	2	2
KOG1832 HIV-1 Vpr-binding protein	0	0	0	0	0
KOG4152 Host cell transcription factor HCFC1	0	0	0	0	0
KOG4456 Inner centromere protein (INCENP), C-terminal domain	0	0	0	0	0
KOG2101 Intermediate filament-like protein, sorting nexins, and related proteins containing PX (PhoX) domain(s)	1	1	1	1	1
KOG4256 Kinetochore component	0	0	0	0	0
KOG2739 Leucine-rich acidic nuclear protein	0	1	0	0	0
KOG4531 M phase phosphoprotein 6	0	0	0	0	0
KOG3772 M-phase inducer phosphatase	2	1	2	2	2
KOG3004 Meiotic chromosome segregation protein	1	1	1	1	1
KOG1434 Meiotic recombination protein Dmc1	1	0	1	0	1
KOG1546 Metacaspase involved in regulation of apoptosis	1	1	1	1	1
KOG3757 Microtubule assembly protein Doublecortin and related proteins, contain DCX domain	0	0	0	0	0
KOG0267 Microtubule severing protein katanin p80 subunit B (contains WD40 repeats)	0	0	0	1	0
KOG0971 Microtubule-associated protein dynactin DCTN1/Glued	0	0	0	0	0
KOG4302 Microtubule-associated protein essential for anaphase spindle elongation	1	1	1	1	1
KOG1727 Microtubule-binding protein (translationally controlled tumor protein)	1	1	0	1	1
KOG3000 Microtubule-binding protein involved in cell cycle control	1	1	1	1	1
KOG3727 Mitogen inducible gene product (contains ERM and PH domains)	0	0	0	0	0
KOG4593 Mitotic checkpoint protein MAD1	0	1	1	1	1
KOG3903 Mitotic checkpoint protein PRCC	0	0	0	0	0
KOG1166 Mitotic checkpoint serine/threonine protein kinase	1	1	1	1	1
KOG4285 Mitotic phosphoprotein	0	0	0	0	0
KOG3186 Mitotic spindle checkpoint protein	0	0	0	0	0
KOG1036 Mitotic spindle checkpoint protein BUB3, WD repeat superfamily	1	1	2	1	1
KOG1845 MORC family ATPases	0	0	0	0	0
KOG0050 mRNA splicing protein CDC5 (Myb superfamily)	1	1	1	1	1
KOG4151 Myosin assembly protein/sexual cycle protein and related proteins	1	1	1	1	1
KOG3300 NADH:ubiquinone oxidoreductase, B16.6 subunit/cell death-regulatory protein	1	1	1	0	1
KOG0591 NIMA (never in mitosis)-related G2-specific serine/threonine protein kinase	1	1	1	1	1
KOG4333 Nuclear DEAF-1 related transcriptional regulator (suppressin) and related SAND domain proteins	0	0	0	0	0
KOG2864 Nuclear division RFT1 protein	1	1	1	1	1
KOG0977 Nuclear envelope protein lamin, intermediate filament superfamily	0	0	0	0	0
KOG1860 Nuclear protein export factor	1	1	1	1	1
KOG1507 Nucleosome assembly protein NAP-1	1	1	1	1	1
KOG0515 p53-interacting protein 53BP/ASPP, contains ankyrin and SH3 domains	0	1	0	0	0
KOG2867 Phosphotyrosyl phosphatase activator	2	2	2	2	2
KOG0575 Polo-like serine/threonine protein kinase	1	1	1	1	1
KOG2227 Pre-initiation complex, subunit CDC6, AAA+ superfamily ATPase	1	1	1	1	1
KOG3022 Predicted ATPase, nucleotide-binding	3	2	3	3	2
KOG4613 Predicted component of DNA replication checkpoint response mechanism (S-M checkpoint)	0	0	0	0	0
KOG1509 Predicted nucleic acid-binding protein ASMTL	1	1	1	1	1
KOG2398 Predicted proline-serine-threonine phosphatase-interacting protein (PSTPIP)	1	2	1	1	1
KOG2151 Predicted transcriptional regulator	1	1	1	1	1
KOG2360 Proliferation-associated nucleolar protein (NOL1)	1	1	1	1	1
KOG3433 Protein involved in meiotic recombination/predicted coiled-coil protein	1	0	1	0	1
KOG4842 Protein involved in sister chromatid separation and/or segregation	1	1	1	1	1
KOG0892 Protein kinase ATM/Tel1, involved in telomere length regulation and DNA repair	1	1	1	1	1
KOG4139 Protein kinase essential for the initiation of DNA replication	1	1	1	1	1
KOG0822 Protein kinase inhibitor	1	1	0	1	0
KOG0890 Protein kinase of the PI-3 kinase family involved in mitotic growth, DNA repair and meiotic recombination	1	1	1	1	1
KOG4660 Protein Mei2, essential for commitment to meiosis, and related proteins	0	0	0	0	0
KOG4731 Protein predicted to be involved in spindle matrix formation, contains DM13, DoH, and DOMON domains	0	0	0	0	0
KOG2229 Protein required for actin cytoskeleton organization and cell cycle progression	1	2	1	1	1
KOG3694 Protein required for meiosis	2	1	2	2	2
KOG2513 Protein required for meiotic chromosome segregation	1	1	1	1	1
KOG3056 Protein required for S-phase initiation or completion	1	0	1	1	1
KOG1938 Protein with predicted involvement in meiosis (GSG1)	1	1	1	1	1
KOG4259 Putative nucleic acid-binding protein Hcc-1/proliferation associated cytokine-inducible protein, contains SAP domain	0	0	0	1	0
KOG3924 Putative protein methyltransferase involved in meiosis and transcriptional silencing (Dot1)	1	1	1	1	1
KOG4124 Putative transcriptional repressor regulating G2/M transition	1	1	1	1	1
KOG1423 Ras-like GTPase ERA	0	0	0	0	0
KOG1010 Rb (Retinoblastoma tumor suppressor)-related protein	0	0	0	0	0
KOG1849 Regulator of spindle pole body duplication	1	1	1	1	1
KOG2035 Replication factor C, subunit RFC3	1	1	1	1	2
KOG1019 Retinoblastoma pathway protein LIN-9/chromatin-associated protein Aly	0	0	0	0	0
KOG2874 rRNA processing protein	1	1	1	1	1
KOG2277 S-M checkpoint control protein CID1 and related nucleotidyltransferases	0	0	0	0	0
KOG1099 SAM-dependent methyltransferase/cell division protein FtsJ	1	1	1	1	1
KOG2073 SAP family cell cycle dependent phosphatase-associated protein	2	1	2	2	2
KOG1547 Septin CDC10 and related P-loop GTPases	1	1	1	1	1
KOG2655 Septin family protein (P-loop GTPase)	6	6	6	5	6
KOG3859 Septins (P-loop GTPases)	0	0	0	0	0
KOG2464 Serine/threonine kinase (haspin family)	0	0	0	0	0
KOG0580 Serine/threonine protein kinase	1	1	1	1	1
KOG0588 Serine/threonine protein kinase	2	1	2	2	2
KOG0615 Serine/threonine protein kinase Chk2 and related proteins	2	2	2	2	2
KOG2270 Serine/threonine protein kinase involved in cell cycle control	1	1	1	1	1
KOG0373 Serine/threonine specific protein phosphatase involved in cell cycle control, PP2A-related	1	1	1	1	1
KOG2043 Signaling protein SWIFT and related BRCT domain proteins	1	1	1	1	1
KOG1525 Sister chromatid cohesion complex Cohesin, subunit PDS5	1	1	1	2	1
KOG1213 Sister chromatid cohesion complex Cohesin, subunit RAD21/SCC1	1	1	2	1	1
KOG2011 Sister chromatid cohesion complex Cohesin, subunit STAG/IRR1/SCC3	1	1	1	1	1
KOG2152 Sister chromatid cohesion protein	0	0	0	0	0
KOG1020 Sister chromatid cohesion protein SCC2/Nipped-B	1	1	1	1	1
KOG1987 Speckle-type POZ protein SPOP and related proteins with TRAF, MATH and BTB/POZ domains	0	0	0	0	0
KOG3285 Spindle assembly checkpoint protein	1	1	1	1	1
KOG2687 Spindle pole body protein, contains UNC-84 domain	0	0	0	0	0
KOG0018 Structural maintenance of chromosome protein 1 (sister chromatid cohesion complex Cohesin, subunit SMC1)	1	1	1	1	1
KOG0933 Structural maintenance of chromosome protein 2 (chromosome condensation complex Condensin, subunit E)	1	3	1	1	2
KOG0964 Structural maintenance of chromosome protein 3 (sister chromatid cohesion complex Cohesin, subunit SMC3)	1	1	1	1	1
KOG0996 Structural maintenance of chromosome protein 4 (chromosome condensation complex Condensin, subunit C)	1	1	1	2	1
KOG0979 Structural maintenance of chromosome protein SMC5/Spr18, SMC superfamily	1	1	1	1	1
KOG2809 Telomerase elongation inhibitor/RNA maturation protein PINX1	2	1	2	2	2
KOG4575 TGc (transglutaminase/protease-like) domain-containing protein involved in cytokinesis	1	1	1	1	2
KOG2688 Transcription-associated recombination protein - Thp1p	2	2	2	2	2
KOG3687 Tuberin - Rap/ran-GTPase-activating protein	1	1	1	1	1
KOG0005 Ubiquitin-like protein	1	1	1	0	0
KOG0798 Uncharacterized conserved protein	1	1	1	1	1
KOG4739 Uncharacterized protein involved in synaptonemal complex formation	0	0	1	0	1
KOG4775 Uncharacterized protein SFI1 involved in G(2)-M transition	0	1	1	1	1
KOG0608 Warts/lats-like serine threonine kinases	0	0	0	0	0
KOG4537 Zn-ribbon-containing protein implicated in mitosis	0	0	0	0	0
Amino acid transport and metabolism	243	234	243	258	223
KOG2644 3'-phosphoadenosine 5'-phosphosulfate sulfotransferase (PAPS reductase)/FAD synthetase and related enzymes	2	2	2	2	2
KOG3995 3-hydroxyanthranilate oxygenase HAAO	1	1	1	1	1
KOG0454 3-isopropylmalate dehydratase (aconitase superfamily)	1	1	1	1	1
KOG0786 3-isopropylmalate dehydrogenase	1	1	1	1	1
KOG0238 3-Methylcrotonyl-CoA carboxylase, biotin-containing subunit/Propionyl-CoA carboxylase, alpha chain/Acetyl-CoA carboxylase, biotin carboxylase subunit	2	3	1	5	1
KOG0540 3-Methylcrotonyl-CoA carboxylase, non-biotin containing subunit/Acetyl-CoA carboxylase carboxyl transferase, subunit beta	0	0	0	0	0
KOG1405 4-aminobutyrate aminotransferase	2	2	2	2	2
KOG0638 4-hydroxyphenylpyruvate dioxygenase	1	1	1	1	1
KOG0564 5,10-methylenetetrahydrofolate reductase	2	2	2	2	2
KOG2663 Acetolactate synthase, small subunit	1	1	1	1	1
KOG2436 Acetylglutamate kinase/acetylglutamate synthase	2	2	2	2	2
KOG1401 Acetylornithine aminotransferase	1	1	2	1	2
KOG0453 Aconitase/homoaconitase (aconitase superfamily)	4	4	4	4	4
KOG0258 Alanine aminotransferase	1	1	1	2	1
KOG1404 Alanine-glyoxylate aminotransferase AGT2	2	2	2	2	1
KOG0945 Alpha-aminoadipic semialdehyde dehydrogenase-phosphopantetheinyl transferase	0	1	1	1	1
KOG2367 Alpha-isopropylmalate synthase/homocitrate synthase	4	4	4	4	4
KOG1305 Amino acid transporter protein	3	3	3	3	3
KOG1286 Amino acid transporters	23	20	23	25	23
KOG1287 Amino acid transporters	4	3	4	3	2
KOG1288 Amino acid transporters	1	1	1	1	1
KOG1289 Amino acid transporters	5	6	11	9	9
KOG1303 Amino acid transporters	3	3	2	2	2
KOG1304 Amino acid transporters	2	2	4	2	2
KOG2275 Aminoacylase ACY1 and related metalloexopeptidases	6	5	3	4	2
KOG2770 Aminomethyl transferase	1	1	1	1	1
KOG2596 Aminopeptidase I zinc metalloprotease (M18)	3	3	4	3	3
KOG3690 Angiotensin I-converting enzymes - M2 family peptidases	0	0	0	0	0
KOG1438 Anthranilate phosphoribosyltransferase	1	1	1	1	1
KOG4201 Anthranilate synthase component II	0	0	0	0	0
KOG0026 Anthranilate synthase, beta chain	1	1	1	1	1
KOG2965 Arginase	1	1	1	1	1
KOG2964 Arginase family protein	3	2	3	4	2
KOG1316 Argininosuccinate lyase	1	1	1	1	1
KOG1706 Argininosuccinate synthase	1	1	1	1	1
KOG0634 Aromatic amino acid aminotransferase and related proteins	3	3	3	4	3
KOG3820 Aromatic amino acid hydroxylase	0	0	0	0	0
KOG0628 Aromatic-L-amino-acid/L-histidine decarboxylase	0	0	0	0	0
KOG0503 Asparaginase	1	1	1	1	1
KOG1592 Asparaginase	1	1	1	1	1
KOG1593 Asparaginase	0	0	0	0	0
KOG0573 Asparagine synthase	1	1	1	1	1
KOG0571 Asparagine synthase (glutamine-hydrolyzing)	1	1	1	1	1
KOG1411 Aspartate aminotransferase/Glutamic oxaloacetic transaminase AAT1/GOT2	2	2	1	1	1
KOG1412 Aspartate aminotransferase/Glutamic oxaloacetic transaminase AAT2/GOT1	2	3	2	2	2
KOG0456 Aspartate kinase	1	1	1	1	1
KOG4777 Aspartate-semialdehyde dehydrogenase	1	1	1	1	1
KOG2831 ATP phosphoribosyltransferase	1	1	1	1	1
KOG0062 ATPase component of ABC transporters with duplicated ATPase domains/Translation elongation factor EF-3b	3	3	3	3	3
KOG1047 Bifunctional leukotriene A4 hydrolase/aminopeptidase LTA4H	2	2	1	2	1
KOG4128 Bleomycin hydrolases and aminopeptidases of cysteine protease family	1	1	1	1	1
KOG0975 Branched chain aminotransferase BCAT1, pyridoxal phosphate enzymes type IV superfamily	1	1	2	1	2
KOG1430 C-3 sterol dehydrogenase/3-beta-hydroxysteroid dehydrogenase and related dehydrogenases	1	1	1	1	1
KOG0805 Carbon-nitrogen hydrolase	0	0	0	1	0
KOG0806 Carbon-nitrogen hydrolase	3	3	2	2	2
KOG0807 Carbon-nitrogen hydrolase	1	1	1	1	1
KOG0808 Carbon-nitrogen hydrolase	0	0	0	0	0
KOG0795 Chorismate mutase	1	1	1	1	1
KOG4492 Chorismate synthase	1	1	1	1	1
KOG0053 Cystathionine beta-lyases/cystathionine gamma-synthases	8	5	5	5	5
KOG1252 Cystathionine beta-synthase and related enzymes	1	1	1	1	1
KOG1549 Cysteine desulfurase NFS1	2	2	3	3	2
KOG4064 Cysteine dioxygenase CDO1	1	1	1	1	1
KOG1481 Cysteine synthase	2	2	2	2	2
KOG3145 Cystine transporter Cystinosin	0	0	0	0	0
KOG0068 D-3-phosphoglycerate dehydrogenase, D-isomer-specific 2-hydroxy acid dehydrogenase superfamily	1	1	1	1	1
KOG3923 D-aspartate oxidase	6	5	2	6	3
KOG2455 Delta-1-pyrroline-5-carboxylate dehydrogenase	1	1	1	1	1
KOG3216 Diamine acetyltransferase	2	2	1	1	1
KOG4022 Dihydropteridine reductase DHPR/QDPR	0	0	0	0	0
KOG2448 Dihydroxy-acid dehydratase	1	1	1	1	1
KOG2844 Dimethylglycine dehydrogenase precursor	0	0	0	0	0
KOG3568 Dopamine beta-monooxygenase	0	0	0	0	0
KOG2630 Enolase-phosphatase E-1	1	1	1	1	1
KOG3926 F-box proteins	0	0	0	0	0
KOG2619 Fucosyltransferase	0	0	0	0	0
KOG1055 GABA-B ion channel receptor subunit GABABR1 and related subunits, G-protein coupled receptor superfamily	0	0	0	0	0
KOG1154 Gamma-glutamyl kinase	1	1	1	1	1
KOG4165 Gamma-glutamyl phosphate reductase	1	1	1	1	1
KOG2410 Gamma-glutamyltransferase	2	2	2	2	2
KOG1189 Global transcriptional regulator, cell division control protein	1	0	1	1	1
KOG1441 Glucose-6-phosphate/phosphate and phosphoenolpyruvate/phosphate antiporter	2	2	1	2	1
KOG2575 Glucosyltransferase - Alg6p	1	1	1	2	1
KOG0629 Glutamate decarboxylase and related proteins	1	1	1	1	1
KOG1383 Glutamate decarboxylase/sphingosine phosphate lyase	2	2	3	2	2
KOG0399 Glutamate synthase	1	1	1	1	1
KOG4050 Glutamate transporter EAAC1-interacting protein GTRAP3-18	0	0	0	0	0
KOG3023 Glutamate-cysteine ligase regulatory subunit	0	0	0	0	0
KOG1054 Glutamate-gated AMPA-type ion channel receptor subunit GluR2 and related subunits	0	0	0	0	0
KOG1052 Glutamate-gated kainate-type ion channel receptor subunit GluR5 and related subunits	0	0	0	0	0
KOG1053 Glutamate-gated NMDA-type ion channel receptor subunit GRIN2A and related subunits	0	0	0	0	0
KOG3787 Glutamate/aspartate and neutral amino acid transporters	0	0	0	0	0
KOG2250 Glutamate/leucine/phenylalanine/valine dehydrogenases	2	2	2	2	2
KOG0506 Glutaminase (contains ankyrin repeat)	0	0	0	0	0
KOG0623 Glutamine amidotransferase/cyclase	1	1	0	1	1
KOG0683 Glutamine synthetase	1	1	1	1	1
KOG0138 Glutaryl-CoA dehydrogenase	0	0	0	0	0
KOG1359 Glycine C-acetyltransferase/2-amino-3-ketobutyrate-CoA ligase	0	0	0	0	0
KOG3373 Glycine cleavage system H protein (lipoate-binding)	1	1	1	1	1
KOG2040 Glycine dehydrogenase (decarboxylating)	1	1	1	1	1
KOG2467 Glycine/serine hydroxymethyltransferase	2	2	2	2	2
KOG1709 Guanidinoacetate methyltransferase and related proteins	1	1	1	1	1
KOG1237 H+/oligopeptide symporter	3	2	6	4	2
KOG2697 Histidinol dehydrogenase	1	1	1	1	1
KOG4311 Histidinol dehydrogenase	0	0	0	0	0
KOG0633 Histidinol phosphate aminotransferase	1	1	1	1	1
KOG1579 Homocysteine S-methyltransferase	1	1	1	1	1
KOG1417 Homogentisate 1,2-dioxygenase	0	0	0	0	0
KOG0455 Homoserine dehydrogenase	1	1	1	1	1
KOG1537 Homoserine kinase	1	1	1	1	1
KOG2368 Hydroxymethylglutaryl-CoA lyase	0	0	0	0	0
KOG3143 Imidazoleglycerol-phosphate dehydratase	1	1	1	1	1
KOG1223 Isochorismate synthase	1	1	1	1	1
KOG0785 Isocitrate dehydrogenase, alpha subunit	2	2	2	3	2
KOG0784 Isocitrate dehydrogenase, gamma subunit	1	1	1	1	1
KOG0141 Isovaleryl-CoA dehydrogenase	0	0	0	0	0
KOG0257 Kynurenine aminotransferase, glutamine transaminase K	3	2	4	3	3
KOG4627 Kynurenine formamidase	0	0	0	0	0
KOG3846 L-kynurenine hydrolase	1	1	1	1	1
KOG3715 LST7 amino acid permease Golgi transport protein	1	1	1	1	1
KOG0172 Lysine-ketoglutarate reductase/saccharopine dehydrogenase	2	3	2	2	2
KOG3624 M13 family peptidase	0	0	0	0	0
KOG2276 Metalloexopeptidases	2	2	2	2	2
KOG2263 Methionine synthase II (cobalamin-independent)	1	1	1	1	1
KOG2449 Methylmalonate semialdehyde dehydrogenase	1	1	1	1	1
KOG3007 Mu-crystallin	1	1	1	1	1
KOG4354 N-acetyl-gamma-glutamyl-phosphate reductase	0	0	0	0	0
KOG4440 NMDA selective glutamate-gated ion channel receptor subunit GRIN1	0	0	0	0	0
KOG1402 Ornithine aminotransferase	1	2	1	1	1
KOG1504 Ornithine carbamoyltransferase OTC/ARG3	1	1	1	1	1
KOG0622 Ornithine decarboxylase	1	1	1	1	1
KOG4387 Ornithine decarboxylase antizyme	0	0	0	0	0
KOG1939 Oxoprolinase	4	4	1	12	1
KOG0692 Pentafunctional AROM protein	2	2	1	2	1
KOG0189 Phosphoadenosine phosphosulfate reductase	1	1	1	1	1
KOG2551 Phospholipase/carboxyhydrolase	2	2	2	2	2
KOG4202 Phosphoribosylanthranilate isomerase	1	1	1	1	1
KOG3055 Phosphoribosylformimino-5-aminoimidazole carboxamide ribonucleotide (ProFAR) isomerase	1	1	1	1	1
KOG1503 Phosphoribosylpyrophosphate synthetase-associated protein	0	0	0	0	0
KOG2790 Phosphoserine aminotransferase	1	1	1	1	1
KOG1615 Phosphoserine phosphatase	1	1	1	1	1
KOG2526 Predicted aminopeptidases - M20/M25/M40 family	0	0	0	0	0
KOG3266 Predicted glycine cleavage system H protein	0	0	0	0	0
KOG0630 Predicted pyridoxal-dependent decarboxylase	0	0	0	0	0
KOG2352 Predicted spermine/spermidine synthase	0	0	0	0	0
KOG2797 Prephenate dehydratase	1	1	1	0	1
KOG2380 Prephenate dehydrogenase (NADP+)	1	1	1	1	1
KOG0186 Proline oxidase	1	1	1	1	1
KOG1591 Prolyl 4-hydroxylase alpha subunit	0	0	0	0	0
KOG1046 Puromycin-sensitive aminopeptidase and related aminopeptidases	3	3	2	3	2
KOG2786 Putative glutamate/ornithine acetyltransferase	1	1	1	1	1
KOG2414 Putative Xaa-Pro aminopeptidase	1	1	1	1	1
KOG2616 Pyridoxalphosphate-dependent enzyme/predicted threonine synthase	1	1	1	1	1
KOG3124 Pyrroline-5-carboxylate reductase	1	1	1	1	1
KOG1448 Ribose-phosphate pyrophosphokinase	4	4	4	4	4
KOG1282 Serine carboxypeptidases (lysosomal cathepsin A)	5	5	5	3	4
KOG4750 Serine O-acetyltransferase	2	0	1	2	1
KOG1251 Serine racemase	0	0	0	0	0
KOG1562 Spermidine synthase	2	2	2	2	2
KOG1184 Thiamine pyrophosphate-requiring enzyme	3	3	4	3	3
KOG1185 Thiamine pyrophosphate-requiring enzyme	0	0	0	0	0
KOG4166 Thiamine pyrophosphate-requiring enzyme	1	1	1	1	1
KOG1368 Threonine aldolase	2	2	3	2	2
KOG1250 Threonine/serine dehydratases	3	3	3	3	3
KOG3627 Trypsin	0	0	3	0	0
KOG3906 Tryptophan 2,3-dioxygenase	0	0	0	0	0
KOG4175 Tryptophan synthase alpha chain	0	0	0	1	0
KOG1395 Tryptophan synthase beta chain	1	1	1	0	1
KOG0259 Tyrosine aminotransferase	0	0	0	0	1
KOG0280 Uncharacterized conserved protein	1	1	1	1	1
KOG2348 Urea transporter	4	5	6	7	6
KOG4303 Vesicular inhibitory amino acid transporter	0	0	0	0	0
KOG2413 Xaa-Pro aminopeptidase	3	2	2	2	2
KOG3641 Zinc carboxypeptidase	0	0	0	0	0
Nucleotide transport and metabolism	72	75	73	72	69
KOG4419 5' nucleotidase	0	0	1	1	1
KOG1097 Adenine deaminase/adenosine deaminase	1	1	1	1	1
KOG1712 Adenine phosphoribosyl transferases	1	1	1	1	1
KOG1096 Adenosine monophosphate deaminase	1	1	1	1	1
KOG3078 Adenylate kinase	2	2	2	2	2
KOG4171 Adenylate/guanylate kinase	0	0	0	0	0
KOG2700 Adenylosuccinate lyase	1	1	1	2	1
KOG1355 Adenylosuccinate synthase	1	1	1	1	1
KOG2555 AICAR transformylase/IMP cyclohydrolase/methylglyoxal synthase	1	1	1	1	1
KOG4145 Allantoicase	1	1	1	1	1
KOG3968 Atrazine chlorohydrolase/guanine deaminase	2	2	1	1	1
KOG4238 Bifunctional ATP sulfurylase/adenosine 5'-phosphosulfate kinase	0	0	0	0	0
KOG3099 Bisphosphate 3'-nucleotidase BPNT1/Inositol polyphosphate 1-phosphatase	0	0	0	0	0
KOG4494 Cell surface ATP diphosphohydrolase Apyrase	0	0	0	0	0
KOG3747 Concentrative Na+-nucleoside cotransporter CNT1/CNT2	1	1	1	1	1
KOG2387 CTP synthase (UTP-ammonia lyase)	1	1	1	1	1
KOG0833 Cytidine deaminase	1	1	0	0	1
KOG1018 Cytosine deaminase FCY1 and related enzymes	2	4	4	3	4
KOG3127 Deoxycytidylate deaminase	1	1	1	1	1
KOG3981 Deoxyribose-phosphate aldolase	0	0	0	0	0
KOG3379 Diadenosine polyphosphate hydrolase and related proteins of the histidine triad (HIT) family	1	1	2	1	1
KOG2902 Dihydroorotase	1	1	1	1	1
KOG2584 Dihydroorotase and related enzymes	2	1	1	2	1
KOG1436 Dihydroorotate dehydrogenase	1	1	1	1	1
KOG1799 Dihydropyrimidine dehydrogenase	0	0	0	0	0
KOG3370 dUTPase	0	1	1	1	1
KOG2056 Equilibrative nucleoside transporter protein	2	3	3	3	2
KOG1800 Ferredoxin/adrenodoxin reductase	1	1	1	1	1
KOG2452 Formyltetrahydrofolate dehydrogenase	0	0	0	0	0
KOG0572 Glutamine phosphoribosylpyrophosphate amidotransferase	1	1	1	1	1
KOG0237 Glycinamide ribonucleotide synthetase (GARS)/Aminoimidazole ribonucleotide synthetase (AIRS)	1	1	1	1	1
KOG1622 GMP synthase	1	1	1	1	1
KOG2070 Guanine nucleotide exchange factor	0	0	0	0	0
KOG0707 Guanylate kinase	1	1	1	1	1
KOG3367 Hypoxanthine-guanine phosphoribosyltransferase	0	0	0	0	0
KOG2550 IMP dehydrogenase/GMP reductase	1	1	1	2	1
KOG2469 IMP-GMP specific 5'-nucleotidase	0	0	0	0	0
KOG3222 Inosine triphosphate pyrophosphatase	1	1	1	1	1
KOG0708 Membrane-associated guanylate kinase MAGUK (contains PDZ, SH3, HOOK and GUK domains)	0	0	0	0	0
KOG1738 Membrane-associated guanylate kinase-interacting protein/connector enhancer of KSR-like	0	0	0	0	0
KOG3985 Methylthioadenosine phosphorylase MTAP	1	1	1	1	1
KOG3721 Mitochondrial endonuclease	1	1	1	1	1
KOG4235 Mitochondrial thymidine kinase 2/deoxyguanosine kinase	0	0	0	0	0
KOG0888 Nucleoside diphosphate kinase	1	1	1	1	1
KOG1385 Nucleoside phosphatase	1	1	1	1	1
KOG1386 Nucleoside phosphatase	2	2	1	2	1
KOG1479 Nucleoside transporter	1	1	1	1	1
KOG2835 Phosphoribosylamidoimidazole-succinocarboxamide synthase	2	2	2	2	2
KOG1907 Phosphoribosylformylglycinamidine synthase	1	1	1	1	1
KOG1503 Phosphoribosylpyrophosphate synthetase-associated protein	0	0	0	0	0
KOG2057 Predicted equilibrative nucleoside transporter protein	0	0	0	0	0
KOG3179 Predicted glutamine synthetase	1	1	1	1	1
KOG2938 Predicted inosine-uridine preferring nucleoside hydrolase	1	3	2	1	1
KOG0036 Predicted mitochondrial carrier protein	1	1	1	1	1
KOG3019 Predicted nucleoside-diphosphate sugar epimerase	0	0	0	0	0
KOG3347 Predicted nucleotide kinase/nuclear protein involved oxidative stress response	1	1	1	1	1
KOG2702 Predicted panthothenate kinase/uridine kinase-related protein	2	2	1	2	1
KOG3984 Purine nucleoside phosphorylase	1	1	1	1	1
KOG3008 Quinolinate phosphoribosyl transferase	1	1	1	1	1
KOG1112 Ribonucleotide reductase, alpha subunit	2	2	2	2	2
KOG1567 Ribonucleotide reductase, beta subunit	1	1	2	1	2
KOG1448 Ribose-phosphate pyrophosphokinase	4	4	4	4	4
KOG1528 Salt-sensitive 3'-phosphoadenosine-5'-phosphatase HAL2/SAL1	1	1	3	1	2
KOG2470 Similar to IMP-GMP specific 5'-nucleotidase	0	0	0	0	0
KOG4313 Thiamine pyrophosphokinase	1	1	1	1	1
KOG3125 Thymidine kinase	0	0	0	0	0
KOG3327 Thymidylate kinase/adenylate kinase	1	1	1	1	1
KOG0673 Thymidylate synthase	1	1	1	1	1
KOG3308 Uncharacterized protein of the uridine kinase family	1	1	1	1	1
KOG1377 Uridine 5'- monophosphate synthase/orotate phosphoribosyltransferase	2	2	2	2	2
KOG2466 Uridine permease/thiamine transporter/allantoin transport	5	5	3	3	2
KOG3728 Uridine phosphorylase	0	0	0	0	0
KOG3079 Uridylate kinase/adenylate kinase	1	1	1	1	1
KOG0430 Xanthine dehydrogenase	0	0	0	0	0
KOG1292 Xanthine/uracil transporters	3	1	1	1	1
Carbohydrate transport and metabolism	174	220	157	186	155
KOG2431 1, 2-alpha-mannosidase	1	1	1	1	1
KOG0470 1,4-alpha-glucan branching enzyme/starch branching enzyme II	1	1	1	1	1
KOG0450 2-oxoglutarate dehydrogenase, E1 subunit	1	1	1	1	1
KOG1367 3-phosphoglycerate kinase	1	1	1	1	1
KOG3076 5'-phosphoribosylglycinamide formyltransferase	1	1	1	1	1
KOG2653 6-phosphogluconate dehydrogenase	1	1	1	1	1
KOG3147 6-phosphogluconolactonase - like protein	2	2	2	2	2
KOG1021 Acetylglucosaminyltransferase EXT1/exostosin 1	0	0	0	0	0
KOG1022 Acetylglucosaminyltransferase EXT2/exostosin 2	0	0	0	0	0
KOG4125 Acid trehalase	1	1	1	1	1
KOG3625 Alpha amylase	1	1	1	1	1
KOG1928 Alpha-1,4-N-acetylglucosaminyltransferase	0	0	0	0	0
KOG0471 Alpha-amylase	2	2	5	3	2
KOG2212 Alpha-amylase	0	0	0	0	0
KOG2366 Alpha-D-galactosidase (melibiase)	1	1	0	2	0
KOG3340 Alpha-L-fucosidase	0	0	0	0	0
KOG4342 Alpha-mannosidase	1	1	2	1	1
KOG0223 Aquaporin (major intrinsic protein family)	1	1	0	0	1
KOG0224 Aquaporin (major intrinsic protein family)	0	0	0	0	0
KOG3917 Beta-1,4-galactosyltransferase B4GALT7/SQV-3	0	0	0	0	0
KOG4157 beta-1,6-N-acetylglucosaminyltransferase, contains WSC domain	3	22	2	3	3
KOG0228 Beta-fructofuranosidase (invertase)	2	0	0	1	0
KOG0496 Beta-galactosidase	0	0	0	0	0
KOG2566 Beta-glucocerebrosidase	0	0	0	0	0
KOG0626 Beta-glucosidase, lactase phlorizinhydrolase, and related proteins	3	0	0	1	0
KOG2024 Beta-Glucuronidase GUSB (glycosylhydrolase superfamily 2)	0	1	0	1	0
KOG2499 Beta-N-acetylhexosaminidase	1	1	1	2	1
KOG0799 Branching enzyme	0	0	0	0	0
KOG2947 Carbohydrate kinase	0	0	0	0	0
KOG2806 Chitinase	2	21	1	2	1
KOG3588 Chondroitin synthase 1	0	0	0	0	0
KOG2631 Class II aldolase/adducin N-terminal domain protein	1	1	1	1	1
KOG3111 D-ribulose-5-phosphate 3-epimerase	1	1	1	1	1
KOG2426 Dihydroxyacetone kinase/glycerone kinase	2	2	1	1	1
KOG2741 Dimeric dihydrodiol dehydrogenase	1	2	1	1	1
KOG1429 dTDP-glucose 4-6-dehydratase/UDP-glucuronic acid decarboxylase	0	0	0	0	0
KOG2670 Enolase	1	1	2	2	1
KOG4153 Fructose 1,6-bisphosphate aldolase	1	1	1	1	1
KOG1458 Fructose-1,6-bisphosphatase	1	1	1	1	1
KOG0234 Fructose-6-phosphate 2-kinase/fructose-2,6-biphosphatase	4	4	4	4	4
KOG1557 Fructose-biphosphate aldolase	0	0	0	0	0
KOG2619 Fucosyltransferase	0	0	0	0	0
KOG2843 Fumarylacetoacetase	0	0	0	0	0
KOG0631 Galactokinase	1	1	1	1	1
KOG2246 Galactosyltransferases	0	0	0	0	0
KOG2287 Galactosyltransferases	0	0	0	0	0
KOG2288 Galactosyltransferases	0	0	0	0	0
KOG1442 GDP-fucose transporter	0	0	0	0	0
KOG1431 GDP-L-fucose synthetase	0	0	0	0	0
KOG1372 GDP-mannose 4,6 dehydratase	0	0	0	0	0
KOG1460 GDP-mannose pyrophosphorylase	1	1	1	0	1
KOG3354 Gluconate kinase	1	1	1	1	1
KOG4476 Gluconate transport-inducing protein	2	2	2	2	2
KOG3148 Glucosamine-6-phosphate isomerase	1	1	1	1	1
KOG0563 Glucose-6-phosphate 1-dehydrogenase	1	1	1	1	1
KOG2446 Glucose-6-phosphate isomerase	1	1	1	1	1
KOG1441 Glucose-6-phosphate/phosphate and phosphoenolpyruvate/phosphate antiporter	2	2	1	2	1
KOG2161 Glucosidase I	2	2	2	2	2
KOG1066 Glucosidase II catalytic (alpha) subunit and related enzymes, glycosyl hydrolase family 31	2	3	1	1	1
KOG2575 Glucosyltransferase - Alg6p	1	1	1	2	1
KOG0657 Glyceraldehyde 3-phosphate dehydrogenase	2	2	1	2	1
KOG2099 Glycogen phosphorylase	1	1	1	1	1
KOG3742 Glycogen synthase	1	1	1	1	1
KOG0658 Glycogen synthase kinase-3	2	3	2	2	3
KOG4472 Glycolipid 2-alpha-mannosyltransferase (alpha-1,2-mannosyltransferase)	6	8	6	7	5
KOG3221 Glycolipid transfer protein	1	1	1	1	1
KOG1958 Glycosyl hydrolase, family 38 - alpha-mannosidase	0	0	0	0	0
KOG1959 Glycosyl hydrolase, family 38 - alpha-mannosidase	0	0	0	0	0
KOG2429 Glycosyl hydrolase, family 47	1	1	1	1	1
KOG2430 Glycosyl hydrolase, family 47	0	0	0	0	0
KOG1950 Glycosyl transferase, family 8 - glycogenin	2	1	3	3	3
KOG2788 Glycosyltransferase	1	1	1	1	1
KOG2944 Glyoxalase	1	1	1	1	1
KOG3955 Heparan sulfate 6-O-sulfotransferase	0	0	0	0	0
KOG3760 Heparan sulfate-glucuronic acid C5-epimerase	0	0	0	0	0
KOG1369 Hexokinase	3	3	3	3	4
KOG4518 Hydroxypyruvate isomerase	0	0	0	0	0
KOG2951 Inositol monophosphatase	0	0	0	0	0
KOG4644 L-fucose kinase	0	0	0	0	0
KOG3018 Malonyl-CoA decarboxylase	0	0	0	0	0
KOG1065 Maltase glucoamylase and related hydrolases, glycosyl hydrolase family 31	1	0	1	1	2
KOG2757 Mannose-6-phosphate isomerase	1	1	1	1	1
KOG2204 Mannosyl-oligosaccharide alpha-1,2-mannosidase and related glycosyl hydrolases	0	0	0	0	0
KOG2762 Mannosyltransferase	1	1	1	1	1
KOG3893 Mannosyltransferase	1	1	1	1	1
KOG2449 Methylmalonate semialdehyde dehydrogenase	1	1	1	1	1
KOG2504 Monocarboxylate transporter	12	9	9	7	6
KOG3892 N-acetyl-glucosamine-6-phosphate deacetylase	1	1	1	1	1
KOG1794 N-Acetylglucosamine kinase	0	0	0	0	0
KOG2791 N-acetylglucosaminyltransferase	0	0	0	0	0
KOG1413 N-acetylglucosaminyltransferase I	0	0	0	0	0
KOG0602 Neutral trehalase	1	1	1	1	1
KOG1444 Nucleotide-sugar transporter VRG4/SQV-7	1	1	1	1	1
KOG4626 O-linked N-acetylglucosamine transferase OGT	0	0	0	0	0
KOG0569 Permease of the major facilitator superfamily	2	2	2	3	2
KOG2532 Permease of the major facilitator superfamily	0	0	0	0	0
KOG2533 Permease of the major facilitator superfamily	23	32	14	37	17
KOG0625 Phosphoglucomutase	1	1	1	1	1
KOG1220 Phosphoglucomutase/phosphomannomutase	1	1	1	1	1
KOG2537 Phosphoglucomutase/phosphomannomutase	1	1	1	1	1
KOG0235 Phosphoglycerate mutase	4	4	4	5	5
KOG4513 Phosphoglycerate mutase	0	0	0	0	0
KOG3635 Phosphorylase kinase	0	0	0	0	0
KOG0599 Phosphorylase kinase gamma subunit	0	0	0	0	0
KOG2854 Possible pfkB family carbohydrate kinase	1	2	1	2	1
KOG0451 Predicted 2-oxoglutarate dehydrogenase, E1 subunit	0	0	0	0	0
KOG2230 Predicted beta-mannosidase	2	2	1	1	1
KOG2119 Predicted bile acid beta-glucosidase	0	0	0	0	0
KOG1203 Predicted dehydrogenase	0	0	1	1	1
KOG2254 Predicted endo-1,3-beta-glucanase	2	1	2	3	2
KOG3935 Predicted glycerate kinase	0	0	0	0	0
KOG3765 Predicted glycosyltransferase	0	0	0	0	0
KOG2943 Predicted glyoxalase	0	0	0	0	0
KOG2091 Predicted member of glycosyl hydrolase family 18	0	0	0	0	0
KOG1604 Predicted mutarotase	0	0	0	0	0
KOG4135 Predicted phosphoglucosamine acetyltransferase	0	0	0	0	0
KOG3734 Predicted phosphoglycerate mutase	0	0	1	0	0
KOG4754 Predicted phosphoglycerate mutase	5	5	6	4	5
KOG2178 Predicted sugar kinase	2	2	2	2	2
KOG3974 Predicted sugar kinase	1	1	1	1	1
KOG4184 Predicted sugar kinase	0	0	0	0	0
KOG4332 Predicted sugar transporter	0	0	0	0	0
KOG4686 Predicted sugar transporter	0	0	0	0	0
KOG4830 Predicted sugar transporter	0	0	0	0	0
KOG2234 Predicted UDP-galactose transporter	0	0	0	0	0
KOG1340 Prosaposin	0	0	0	0	0
KOG1616 Protein involved in Snf1 protein kinase complex assembly	4	4	4	4	4
KOG2175 Protein predicted to be involved in carbohydrate metabolism	1	1	1	1	1
KOG1378 Purple acid phosphatase	0	0	0	0	0
KOG4123 Putative alpha 1,2 mannosyltransferase	1	1	1	1	1
KOG0747 Putative NAD+-dependent epimerases	1	1	1	1	1
KOG2798 Putative trehalase	2	2	2	2	2
KOG2440 Pyrophosphate-dependent phosphofructo-1-kinase	2	2	2	2	2
KOG2323 Pyruvate kinase	1	1	1	1	1
KOG2855 Ribokinase	1	1	1	1	1
KOG3075 Ribose 5-phosphate isomerase	1	1	1	1	1
KOG2517 Ribulose kinase and related carbohydrate kinases	3	3	3	3	3
KOG0372 Serine/threonine specific protein phosphatase involved in glycogen accumulation, PP2A-related	2	2	2	2	2
KOG2692 Sialyltransferase	0	0	0	0	0
KOG4748 Subunit of Golgi mannosyltransferase complex	2	2	2	2	2
KOG0449 Succinate dehydrogenase, cytochrome b subunit	1	1	1	0	1
KOG0637 Sucrose transporter and related proteins	0	0	0	0	0
KOG2531 Sugar (pentulose and hexulose) kinases	1	1	1	1	1
KOG1330 Sugar transporter/spinster transmembrane protein	0	0	0	0	0
KOG3731 Sulfatases	0	0	0	0	0
KOG2772 Transaldolase	1	1	1	1	1
KOG0523 Transketolase	2	3	1	2	1
KOG1050 Trehalose-6-phosphate synthase component TPS1 and related subunits	3	3	3	3	3
KOG1643 Triosephosphate isomerase	1	1	1	1	1
KOG3916 UDP-Gal:glucosylceramide beta-1,4-galactosyltransferase	0	0	0	0	0
KOG1580 UDP-galactose transporter related protein	0	0	0	0	0
KOG1581 UDP-galactose transporter related protein	1	1	1	1	1
KOG1582 UDP-galactose transporter related protein	0	0	0	0	0
KOG2638 UDP-glucose pyrophosphorylase	1	1	1	1	1
KOG2666 UDP-glucose/GDP-mannose dehydrogenase	0	0	0	0	0
KOG1879 UDP-glucose:glycoprotein glucosyltransferase	1	1	1	1	1
KOG1192 UDP-glucuronosyl and UDP-glucosyl transferase	1	1	1	1	1
KOG1583 UDP-N-acetylglucosamine transporter	0	0	1	0	1
KOG1594 Uncharacterized enzymes related to aldose 1-epimerase	1	1	1	1	1
Coenzyme transport and metabolism	78	77	79	76	76
KOG2644 3'-phosphoadenosine 5'-phosphosulfate sulfotransferase (PAPS reductase)/FAD synthetase and related enzymes	2	2	2	2	2
KOG1360 5-aminolevulinate synthase	1	1	1	1	1
KOG3093 5-formyltetrahydrofolate cyclo-ligase	1	1	1	1	1
KOG4410 5-formyltetrahydrofolate cyclo-ligase	0	0	0	0	0
KOG3243 6,7-dimethyl-8-ribityllumazine synthase	1	1	1	0	1
KOG4105 6-pyruvoyl tetrahydrobiopterin synthase	0	0	0	0	0
KOG0945 Alpha-aminoadipic semialdehyde dehydrogenase-phosphopantetheinyl transferase	0	1	1	1	1
KOG1284 Bifunctional GTP cyclohydrolase II/3,4-dihydroxy-2butanone-4-phosphate synthase	2	2	2	2	2
KOG1536 Biotin holocarboxylase synthetase/biotin-protein ligase	1	1	1	1	1
KOG2900 Biotin synthase	1	0	1	1	1
KOG4230 C1-tetrahydrofolate synthase	2	2	2	2	2
KOG2743 Cobalamin synthesis protein	1	1	1	2	1
KOG2524 Cobyrinic acid a,c-diamide synthase	0	0	0	0	0
KOG1518 Coproporphyrinogen III oxidase CPO/HEM13	1	1	1	1	1
KOG4292 Cubilin, multiligand receptor mediating cobalamin absorption	0	0	0	0	0
KOG2794 Delta-aminolevulinic acid dehydratase	1	1	1	1	1
KOG1324 Dihydrofolate reductase	1	1	1	1	1
KOG2544 Dihydropteroate synthase/7,8-dihydro-6-hydroxymethylpterin-pyrophosphokinase/Dihydroneopterin aldolase	1	1	1	1	1
KOG0685 Flavin-containing amine oxidase	0	0	0	0	0
KOG2525 Folylpolyglutamate synthase	2	2	2	2	2
KOG1559 Gamma-glutamyl hydrolase	0	0	0	0	0
KOG3754 Gamma-glutamylcysteine synthetase	1	1	1	1	1
KOG0776 Geranylgeranyl pyrophosphate synthase/Polyprenyl synthetase	1	1	1	1	1
KOG0777 Geranylgeranyl pyrophosphate synthase/Polyprenyl synthetase	1	1	1	1	1
KOG2698 GTP cyclohydrolase I	1	1	1	1	1
KOG1380 Heme A farnesyltransferase	1	1	1	1	1
KOG3210 Imidazoleglycerol-phosphate synthase subunit H-like	1	1	1	1	1
KOG2949 Ketopantoate hydroxymethyltransferase	1	1	1	1	1
KOG2672 Lipoate synthase	1	1	1	1	1
KOG3159 Lipoate-protein ligase A	1	1	1	1	1
KOG0325 Lipoyltransferase	1	1	1	1	1
KOG0089 Methylenetetrahydrofolate dehydrogenase/methylenetetrahydrofolate cyclohydrolase	1	1	1	1	1
KOG1270 Methyltransferases	2	2	2	2	1
KOG3810 Micronutrient transporters (folate transporter family)	0	0	0	0	0
KOG2876 Molybdenum cofactor biosynthesis pathway protein	0	0	0	0	0
KOG2142 Molybdenum cofactor sulfurase	0	0	0	0	0
KOG2371 Molybdopterin biosynthesis protein	0	0	0	0	0
KOG2336 Molybdopterin biosynthesis-related protein	0	0	0	0	0
KOG3307 Molybdopterin converting factor subunit 2	0	0	0	0	0
KOG2017 Molybdopterin synthase sulfurylase	1	1	1	1	1
KOG3855 Monooxygenase involved in coenzyme Q (ubiquinone) biosynthesis	1	1	3	1	3
KOG0534 NADH-cytochrome b-5 reductase	5	4	4	4	4
KOG3199 Nicotinamide mononucleotide adenylyl transferase	1	1	1	1	1
KOG2511 Nicotinic acid phosphoribosyltransferase	1	1	1	1	1
KOG3042 Panthothenate synthetase	1	1	1	1	1
KOG2201 Pantothenate kinase PanK and related proteins	1	1	1	1	1
KOG1381 Para-hydroxybenzoate-polyprenyl transferase	1	1	1	1	1
KOG2598 Phosphomethylpyrimidine kinase	2	2	2	2	2
KOG2790 Phosphoserine aminotransferase	1	1	1	1	1
KOG4254 Phytoene desaturase	0	0	0	0	0
KOG0711 Polyprenyl synthetase	1	1	1	1	1
KOG2892 Porphobilinogen deaminase	1	1	1	1	1
KOG2303 Predicted NAD synthase, contains CN hydrolase domain	1	1	1	1	1
KOG2702 Predicted panthothenate kinase/uridine kinase-related protein	2	2	1	2	1
KOG3244 Protein involved in ubiquinone biosynthesis	1	1	1	1	1
KOG1321 Protoheme ferro-lyase (ferrochelatase)	1	1	1	1	1
KOG1276 Protoporphyrinogen oxidase	1	1	1	1	1
KOG2599 Pyridoxal/pyridoxine/pyridoxamine kinase	2	2	2	2	2
KOG2586 Pyridoxamine-phosphate oxidase	1	1	1	1	1
KOG3110 Riboflavin kinase	1	1	1	1	1
KOG3310 Riboflavin synthase alpha chain	1	1	1	1	1
KOG1370 S-adenosylhomocysteine hydrolase	1	1	1	1	1
KOG1506 S-adenosylmethionine synthetase	1	1	1	1	1
KOG3220 Similar to bacterial dephospho-CoA kinase	1	1	1	1	1
KOG1606 Stationary phase-induced protein, SOR/SNZ family	1	1	1	1	1
KOG1184 Thiamine pyrophosphate-requiring enzyme	3	3	4	3	3
KOG1185 Thiamine pyrophosphate-requiring enzyme	0	0	0	0	0
KOG4166 Thiamine pyrophosphate-requiring enzyme	1	1	1	1	1
KOG3153 Thiamine pyrophosphokinase	1	1	1	1	1
KOG1540 Ubiquinone biosynthesis methyltransferase COQ5	1	1	1	1	1
KOG2337 Ubiquitin activating E1 enzyme-like protein	1	1	1	1	1
KOG2466 Uridine permease/thiamine transporter/allantoin transport	5	5	3	3	2
KOG1527 Uroporphyrin III methyltransferase	1	1	2	1	2
KOG2872 Uroporphyrinogen decarboxylase	1	1	1	1	1
KOG4132 Uroporphyrinogen III synthase UROS/HEM4	1	1	1	1	1
Lipid transport and metabolism	172	176	186	172	178
KOG2848 1-acyl-sn-glycerol-3-phosphate acyltransferase	1	1	1	1	1
KOG4169 15-hydroxyprostaglandin dehydrogenase and related dehydrogenases	0	0	0	0	0
KOG1014 17 beta-hydroxysteroid dehydrogenase type 3, HSD17B3	1	1	1	1	1
KOG1621 1D-myo-inositol-triphosphate 3-kinase A	0	0	0	0	0
KOG4170 2-enoyl-CoA hydratase/3-hydroxyacyl-CoA dehydrogenase/Peroxisomal 3-ketoacyl-CoA-thiolase, sterol-binding domain and related enzymes	2	2	2	1	2
KOG2480 3-hydroxy-3-methylglutaryl-CoA (HMG-CoA) reductase	1	1	1	1	1
KOG2304 3-hydroxyacyl-CoA dehydrogenase	0	0	0	0	0
KOG2305 3-hydroxyacyl-CoA dehydrogenase	0	0	0	0	0
KOG1478 3-keto sterol reductase	1	1	1	1	1
KOG0238 3-Methylcrotonyl-CoA carboxylase, biotin-containing subunit/Propionyl-CoA carboxylase, alpha chain/Acetyl-CoA carboxylase, biotin carboxylase subunit	2	3	1	5	1
KOG0540 3-Methylcrotonyl-CoA carboxylase, non-biotin containing subunit/Acetyl-CoA carboxylase carboxyl transferase, subunit beta	0	0	0	0	0
KOG1389 3-oxoacyl CoA thiolase	1	1	3	2	3
KOG1394 3-oxoacyl-(acyl-carrier-protein) synthase (I and II)	1	2	1	1	1
KOG1390 Acetyl-CoA acetyltransferase	2	1	1	1	1
KOG1391 Acetyl-CoA acetyltransferase	0	0	0	0	0
KOG1392 Acetyl-CoA acetyltransferase	0	0	0	0	0
KOG0368 Acetyl-CoA carboxylase	1	1	1	1	1
KOG3770 Acid sphingomyelinase and PHM5 phosphate metabolism protein	3	3	6	3	5
KOG1748 Acyl carrier protein/NADH-ubiquinone oxidoreductase, NDUFAB1/SDAP subunit	2	2	2	2	2
KOG0136 Acyl-CoA oxidase	3	2	3	3	3
KOG1221 Acyl-CoA reductase	0	0	0	0	0
KOG1175 Acyl-CoA synthetase	2	2	2	2	2
KOG1176 Acyl-CoA synthetase	0	0	0	0	0
KOG1180 Acyl-CoA synthetase	1	1	1	1	1
KOG2763 Acyl-CoA thioesterase	1	1	1	1	1
KOG3016 Acyl-CoA thioesterase	5	4	5	3	5
KOG0817 Acyl-CoA-binding protein	2	2	2	0	2
KOG0831 Acyl-CoA:diacylglycerol acyltransferase (DGAT)	1	1	1	1	1
KOG3730 Acyl-CoA:dihydroxyactetone-phosphate acyltransferase DHAPAT	1	1	0	0	0
KOG2329 Alkaline ceramidase	1	1	1	1	1
KOG3956 Alpha 2-macroglobulin receptor-associated protein	0	0	0	0	0
KOG2642 Alpha-1,2 glucosyltransferase/transcriptional activator	1	1	1	1	1
KOG1212 Amidases	7	6	4	3	3
KOG1202 Animal-type fatty acid synthase and related proteins	0	0	0	0	0
KOG1047 Bifunctional leukotriene A4 hydrolase/aminopeptidase LTA4H	2	2	1	2	1
KOG1430 C-3 sterol dehydrogenase/3-beta-hydroxysteroid dehydrogenase and related dehydrogenases	1	1	1	1	1
KOG0873 C-4 sterol methyl oxidase	2	2	2	2	2
KOG4826 C-8,7 sterol isomerase	0	0	0	0	0
KOG0513 Ca2+-independent phospholipase A2	0	0	1	0	0
KOG3719 Carnitine O-acyltransferase CPT2/YAT1	2	2	2	2	2
KOG3716 Carnitine O-acyltransferase CPTI	0	0	0	0	0
KOG3717 Carnitine O-acyltransferase CRAT	1	1	1	1	1
KOG3718 Carnitine O-acyltransferase CROT	0	0	0	0	0
KOG1617 CDP-alcohol phosphatidyltransferase/Phosphatidylglycerol-phosphate synthase	1	1	1	1	1
KOG1440 CDP-diacylglycerol synthase	1	1	1	1	1
KOG2547 Ceramide glucosyltransferase	1	1	1	1	1
KOG1115 Ceramide kinase	0	0	0	0	0
KOG1933 Cholesterol transport protein (Niemann-Pick C disease protein)	1	1	1	1	1
KOG2803 Choline phosphate cytidylyltransferase/Predicted CDP-ethanolamine synthase	1	1	1	1	1
KOG3761 Choline transporter	0	0	0	0	0
KOG1362 Choline transporter-like protein	1	1	1	2	1
KOG1602 Cis-prenyltransferase	2	2	2	2	2
KOG0157 Cytochrome P450 CYP4/CYP19/CYP26 subfamilies	8	8	9	5	7
KOG4232 Delta 6-fatty acid desaturase/delta-8 sphingolipid desaturase	1	2	1	1	1
KOG1169 Diacylglycerol kinase	0	0	0	0	0
KOG1170 Diacylglycerol kinase	0	0	0	0	0
KOG2468 Dolichol kinase	1	1	1	1	1
KOG3146 Dolichyl pyrophosphate phosphatase and related acid phosphatases	1	1	1	1	1
KOG1679 Enoyl-CoA hydratase	0	0	0	0	0
KOG1680 Enoyl-CoA hydratase	0	0	0	0	0
KOG1684 Enoyl-CoA hydratase	1	1	1	1	1
KOG0016 Enoyl-CoA hydratase/isomerase	1	1	2	1	2
KOG1681 Enoyl-CoA isomerase	1	1	1	1	1
KOG1682 Enoyl-CoA isomerase	0	0	0	0	0
KOG4720 Ethanolamine kinase	1	1	1	1	1
KOG1600 Fatty acid desaturase	2	2	2	2	2
KOG2987 Fatty acid desaturase	1	1	1	1	1
KOG4015 Fatty acid-binding protein FABP	0	0	0	0	0
KOG3071 Fatty acyl-CoA elongase/Polyunsaturated fatty acid specific elongation enzyme	2	3	2	2	2
KOG3888 Gamma-butyrobetaine,2-oxoglutarate dioxygenase	1	1	1	1	1
KOG4388 Hormone-sensitive lipase HSL	0	0	0	0	0
KOG1683 Hydroxyacyl-CoA dehydrogenase/enoyl-CoA hydratase	0	0	0	0	0
KOG1393 Hydroxymethylglutaryl-CoA synthase	1	1	1	1	1
KOG3750 Inositol phospholipid synthesis protein, Scs3p	1	2	2	2	1
KOG1976 Inositol polyphosphate 5-phosphatase, type I	0	0	0	0	0
KOG1620 Inositol polyphosphate multikinase, component of the ARGR transcription regulatory complex	2	2	2	2	2
KOG4231 Intracellular membrane-bound Ca2+-independent phospholipase A2	0	0	0	0	0
KOG3035 Isoamyl acetate-hydrolyzing esterase	1	1	1	1	1
KOG0141 Isovaleryl-CoA dehydrogenase	0	0	0	0	0
KOG2369 Lecithin:cholesterol acyltransferase (LCAT)/Acyl-ceramide synthase	1	1	1	1	1
KOG0059 Lipid exporter ABCA1 and related proteins, ABC superfamily	0	0	0	0	0
KOG3030 Lipid phosphate phosphatase and related enzymes of the PAP2 family	2	3	2	4	4
KOG1177 Long chain fatty acid acyl-CoA ligase	0	0	0	0	0
KOG3072 Long chain fatty acid elongase	1	1	1	1	1
KOG1256 Long-chain acyl-CoA synthetases (AMP-forming)	2	3	5	3	4
KOG0060 Long-chain acyl-CoA transporter, ABC superfamily (involved in peroxisome organization and biogenesis)	0	0	0	0	0
KOG2033 Low density lipoprotein B-like protein	0	0	0	0	0
KOG1118 Lysophosphatidic acid acyltransferase endophilin/SH3GL, involved in synaptic vesicle formation	0	1	0	0	0
KOG1505 Lysophosphatidic acid acyltransferase LPAAT and related acyltransferases	2	2	2	1	2
KOG1325 Lysophospholipase	5	4	8	2	6
KOG1455 Lysophospholipase	2	1	2	1	3
KOG2112 Lysophospholipase	1	1	1	1	1
KOG3720 Lysosomal & prostatic acid phosphatases	0	0	0	0	0
KOG2926 Malonyl-CoA:ACP transacylase	1	1	1	1	1
KOG0140 Medium-chain acyl-CoA dehydrogenase	0	1	0	0	0
KOG1511 Mevalonate kinase MVK/ERG12	1	1	1	1	1
KOG2833 Mevalonate pyrophosphate decarboxylase	1	1	1	1	1
KOG4337 Microsomal triglyceride transfer protein	0	0	0	0	0
KOG3729 Mitochondrial glycerol-3-phosphate acyltransferase GPAT	0	0	1	1	1
KOG1200 Mitochondrial/plastidial beta-ketoacyl-ACP reductase	1	0	1	1	1
KOG3845 MLN, STAR and related lipid-binding proteins	0	0	0	0	0
KOG0693 Myo-inositol-1-phosphate synthase	1	1	1	1	1
KOG1111 N-acetylglucosaminyltransferase complex, subunit PIG-A/SPT14, required for phosphatidylinositol biosynthesis/Sulfolipid synthase	1	1	1	1	1
KOG3059 N-acetylglucosaminyltransferase complex, subunit PIG-C/GPI2, required for phosphatidylinositol biosynthesis	1	1	0	1	1
KOG2779 N-myristoyl transferase	1	1	1	1	1
KOG3177 Oligoketide cyclase/lipid transport protein	1	0	1	1	1
KOG0497 Oxidosqualene-lanosterol cyclase and related proteins	2	2	1	2	2
KOG1737 Oxysterol-binding protein	2	2	2	2	2
KOG2541 Palmitoyl protein thioesterase	1	1	1	1	1
KOG1406 Peroxisomal 3-ketoacyl-CoA-thiolase P-44/SCP2	0	0	0	0	0
KOG0064 Peroxisomal long-chain acyl-CoA transporter, ABC superfamily	2	2	2	2	2
KOG1206 Peroxisomal multifunctional beta-oxidation protein and related enzymes	1	2	1	1	1
KOG3290 Peroxisomal phytanoyl-CoA hydroxylase	1	1	1	1	1
KOG2847 Phosphate acyltransferase	1	1	1	1	1
KOG2308 Phosphatidic acid-preferring phospholipase A1, contains DDHD domain	1	1	2	1	1
KOG3964 Phosphatidylglycerolphosphate synthase	1	1	1	1	1
KOG4471 Phosphatidylinositol 3-phosphate 3-phosphatase myotubularin MTM1	0	0	0	0	0
KOG3240 Phosphatidylinositol synthase	1	1	1	1	1
KOG3668 Phosphatidylinositol transfer protein	0	0	0	0	0
KOG1470 Phosphatidylinositol transfer protein PDR16 and related proteins	4	4	3	4	3
KOG1471 Phosphatidylinositol transfer protein SEC14 and related proteins	3	2	4	2	2
KOG2419 Phosphatidylserine decarboxylase	1	1	1	1	1
KOG2420 Phosphatidylserine decarboxylase	1	1	1	1	1
KOG2735 Phosphatidylserine synthase	0	0	0	0	0
KOG1890 Phosphoinositide phosphatase SAC1	0	0	0	0	0
KOG3670 Phospholipase	0	0	0	0	0
KOG4087 Phospholipase A2	0	0	0	0	0
KOG3847 Phospholipase A2 (platelet-activating factor acetylhydrolase in humans)	0	0	0	0	0
KOG0301 Phospholipase A2-activating protein (contains WD40 repeats)	1	1	1	2	1
KOG1264 Phospholipase C	0	0	0	0	0
KOG1265 Phospholipase C	0	0	0	0	0
KOG1329 Phospholipase D1	1	1	1	1	1
KOG4142 Phospholipid methyltransferase	1	1	1	1	1
KOG3189 Phosphomannomutase	1	1	1	1	1
KOG4519 Phosphomevalonate kinase	1	1	1	2	1
KOG2804 Phosphorylcholine transferase/cholinephosphate cytidylyltransferase	1	1	1	1	1
KOG4411 Phytoene/squalene synthetase	1	1	1	1	1
KOG4667 Predicted esterase	1	1	1	1	1
KOG3889 Predicted gamma-butyrobetaine,2-oxoglutarate dioxygenase	2	1	1	1	1
KOG3957 Predicted L-carnitine dehydratase/alpha-methylacyl-CoA racemase	0	0	1	0	1
KOG4569 Predicted lipase	1	3	2	1	2
KOG2088 Predicted lipase/calmodulin-binding heat-shock protein	0	0	0	0	0
KOG4435 Predicted lipid kinase	0	0	0	0	0
KOG4338 Predicted lipoprotein	0	0	0	0	0
KOG4136 Predicted mitochondrial cholesterol transporter	1	1	1	1	1
KOG2898 Predicted phosphate acyltransferase, contains PlsC domain	0	0	0	0	0
KOG4666 Predicted phosphate acyltransferase, contains PlsC domain	0	0	0	0	0
KOG4321 Predicted phosphate acyltransferases	0	0	0	0	0
KOG2508 Predicted phospholipase	1	0	1	1	1
KOG1640 Predicted steroid reductase	0	1	1	1	1
KOG2818 Predicted undecaprenyl diphosphate synthase	1	1	1	1	1
KOG0135 Pristanoyl-CoA/acyl-CoA oxidase	0	0	0	0	0
KOG1340 Prosaposin	0	0	0	0	0
KOG2116 Protein involved in plasmid maintenance/nuclear protein involved in lipid metabolism	1	0	1	1	1
KOG4540 Putative lipase essential for disintegration of autophagic bodies inside the vacuole	1	1	1	1	1
KOG1888 Putative phosphoinositide phosphatase	1	1	1	1	1
KOG1889 Putative phosphoinositide phosphatase	1	1	1	2	1
KOG1269 SAM-dependent methyltransferases	1	3	3	4	3
KOG0278 Serine/threonine kinase receptor-associated protein	0	0	0	0	0
KOG2345 Serine/threonine protein kinase/TGF-beta stimulated factor	1	1	1	1	1
KOG0139 Short-chain acyl-CoA dehydrogenase	0	1	0	0	0
KOG2877 sn-1,2-diacylglycerol ethanolamine- and cholinephosphotranferases	1	1	1	2	1
KOG4178 Soluble epoxide hydrolase	2	2	1	3	1
KOG2822 Sphingoid base-phosphate phosphatase	1	1	1	1	1
KOG0539 Sphingolipid fatty acid hydroxylase	1	1	1	1	1
KOG0874 Sphingolipid hydroxylase	1	1	1	1	1
KOG1116 Sphingosine kinase, involved in sphingolipid metabolism	1	1	1	2	2
KOG1298 Squalene monooxygenase	1	1	1	1	1
KOG1459 Squalene synthetase	1	1	1	1	1
KOG2761 START domain-containing proteins involved in steroidogenesis/phosphatidylcholine transfer	0	0	0	0	0
KOG1638 Steroid reductase	0	0	0	0	0
KOG1639 Steroid reductase required for elongation of the very long chain fatty acids	1	1	1	1	1
KOG0872 Sterol C5 desaturase	1	1	1	1	1
KOG0380 Sterol O-acyltransferase/Diacylglycerol O-acyltransferase	1	1	2	1	1
KOG1435 Sterol reductase/lamin B receptor	2	2	2	3	2
KOG3006 Transthyretin and related proteins	1	1	1	1	1
KOG2624 Triglyceride lipase-cholesterol esterase	2	2	4	2	3
KOG1179 Very long-chain acyl-CoA synthetase/fatty acid transporter	1	1	1	1	1
KOG0137 Very-long-chain acyl-CoA dehydrogenase	0	0	0	0	0
KOG2208 Vigilin	2	2	2	2	2
Inorganic ion transport and metabolism	106	109	128	111	117
KOG3574 Acetyl-CoA transporter	1	1	1	1	1
KOG0635 Adenosine 5'-phosphosulfate kinase	1	1	1	1	1
KOG4126 Alkaline phosphatase	2	2	3	1	2
KOG0682 Ammonia permease	4	4	3	4	3
KOG0636 ATP sulfurylase (sulfate adenylyltransferase)	1	1	1	1	1
KOG2643 Ca2+ binding protein, contains EF-hand motifs	0	0	0	0	0
KOG0202 Ca2+ transporting ATPase	3	3	4	2	3
KOG3684 Ca2+-activated K+ channel proteins (intermediate/small conductance classes)	0	0	0	0	0
KOG1420 Ca2+-activated K+ channel Slowpoke, alpha subunit	0	0	0	0	0
KOG4499 Ca2+-binding protein Regucalcin/SMP30	2	1	1	2	1
KOG3599 Ca2+-modulated nonselective cation channel polycystin	0	3	0	0	0
KOG3676 Ca2+-permeable cation channel OSM-9 and related channels (OTRPC family)	0	0	0	1	0
KOG1397 Ca2+/H+ antiporter VCX1 and related proteins	2	2	2	2	2
KOG3614 Ca2+/Mg2+-permeable cation channels (LTRPC family)	0	0	0	0	0
KOG1306 Ca2+/Na+ exchanger NCX1 and related proteins	0	0	0	0	0
KOG0204 Calcium transporting ATPase	1	1	1	1	1
KOG0047 Catalase	2	2	1	2	1
KOG0207 Cation transport ATPase	2	2	2	2	2
KOG0208 Cation transport ATPase	1	1	1	1	1
KOG3238 Chloride ion current inducer protein	0	0	0	0	0
KOG0476 Cl- channel CLC-2 and related proteins (CLC superfamily)	0	0	0	0	0
KOG0475 Cl- channel CLC-3 and related proteins (CLC superfamily)	3	3	3	3	3
KOG0474 Cl- channel CLC-7 and related proteins (CLC superfamily)	0	0	0	0	0
KOG3747 Concentrative Na+-nucleoside cotransporter CNT1/CNT2	1	1	1	1	1
KOG1603 Copper chaperone	1	1	1	1	1
KOG4656 Copper chaperone for superoxide dismutase	1	1	1	1	1
KOG3386 Copper transporter	2	3	2	2	1
KOG0441 Cu2+/Zn2+ superoxide dismutase SOD1	2	1	3	1	3
KOG0499 Cyclic nucleotide-gated cation channel CNCG4	0	0	0	0	0
KOG0500 Cyclic nucleotide-gated cation channel CNGA1-3 and related proteins	0	0	0	0	0
KOG3338 Divalent cation tolerance-related protein	0	0	0	0	0
KOG1120 Fe-S cluster biosynthesis protein ISA1 (contains a HesB-like domain)	1	1	1	1	1
KOG1558 Fe2+/Zn2+ regulated transporter	4	1	4	3	2
KOG0039 Ferric reductase, NADH/NADPH oxidase and related proteins	7	8	24	7	18
KOG1743 Ferric reductase-like proteins	1	1	1	1	1
KOG2332 Ferritin	0	0	0	0	0
KOG4475 FOG: Immunoglobin and related proteins	1	4	0	0	0
KOG1055 GABA-B ion channel receptor subunit GABABR1 and related subunits, G-protein coupled receptor superfamily	0	0	0	0	0
KOG1054 Glutamate-gated AMPA-type ion channel receptor subunit GluR2 and related subunits	0	0	0	0	0
KOG1052 Glutamate-gated kainate-type ion channel receptor subunit GluR5 and related subunits	0	0	0	0	0
KOG1056 Glutamate-gated metabotropic ion channel receptor subunit GRM2 and related subunits, G-protein coupled receptor superfamily	0	0	0	0	0
KOG1053 Glutamate-gated NMDA-type ion channel receptor subunit GRIN2A and related subunits	0	0	0	0	0
KOG0672 Halotolerance protein HAL3 (contains flavoprotein domain)	2	3	2	3	2
KOG0056 Heavy metal exporter HMT1, ABC superfamily	0	0	0	0	0
KOG4480 Heme oxygenase	1	1	1	1	1
KOG0252 Inorganic phosphate transporter	5	3	5	5	6
KOG1422 Intracellular Cl- channel CLIC, contains GST domain	0	0	0	0	0
KOG3827 Inward rectifier K+ channel	0	0	0	0	0
KOG2601 Iron transporter	0	0	0	0	0
KOG3193 K+ channel subunit	0	0	0	0	0
KOG0498 K+-channel ERG and related proteins, contain PAS/PAC sensor domain	0	0	0	0	1
KOG0501 K+-channel KCNQ	0	0	0	0	0
KOG1307 K+-dependent Ca2+/Na+ exchanger NCKX1 and related proteins	0	0	0	0	0
KOG2399 K+-dependent Na+:Ca2+ antiporter	1	2	2	2	2
KOG2082 K+/Cl- cotransporter KCC1 and related transporters	0	0	0	0	0
KOG2353 L-type voltage-dependent Ca2+ channel, alpha2/delta subunit	0	0	0	0	0
KOG3812 L-type voltage-dependent Ca2+ channel, beta subunit	0	0	0	0	0
KOG2662 Magnesium transporters: CorA family	2	2	2	2	2
KOG0876 Manganese superoxide dismutase	4	3	4	4	4
KOG1171 Metallothionein-like protein	0	0	0	0	0
KOG1485 Mitochondrial Fe2+ transporter MMT1 and related transporters (cation diffusion facilitator superfamily)	2	1	2	2	2
KOG3413 Mitochondrial matrix protein frataxin, involved in Fe/S protein biosynthesis	1	1	1	1	1
KOG1291 Mn2+ and Fe2+ transporters of the NRAMP family	3	3	4	3	4
KOG3733 Mucolipidin and related proteins (TRML subfamily of transient receptor potential proteins)	0	0	0	0	0
KOG2718 Na+-bile acid cotransporter	0	0	0	0	0
KOG1172 Na+-independent Cl/HCO3 exchanger AE1 and related transporters (SLC4 family)	1	1	1	4	1
KOG1281 Na+/dicarboxylate, Na+/tricarboxylate and phosphate transporters	2	2	2	3	2
KOG3826 Na+/H+ antiporter	0	0	0	0	0
KOG4505 Na+/H+ antiporter	1	1	1	1	1
KOG0203 Na+/K+ ATPase, alpha subunit	1	1	0	0	2
KOG3927 Na+/K+ ATPase, beta subunit	0	0	0	0	0
KOG2083 Na+/K+ symporter	0	0	0	0	0
KOG1341 Na+/K+ transporter	1	1	1	1	1
KOG2493 Na+/Pi symporter	1	1	1	1	1
KOG2349 Na+:iodide/myo-inositol/multivitamin symporters	0	1	0	0	0
KOG3789 Nitrogen permease regulator NLRG/NPR2	1	1	1	1	1
KOG4440 NMDA selective glutamate-gated ion channel receptor subunit GRIN1	0	0	0	0	0
KOG4294 Non voltage-gated ion channels (DEG/ENaC family)	0	0	0	0	0
KOG2882 p-Nitrophenyl phosphatase	2	2	3	2	3
KOG0209 P-type ATPase	1	1	1	1	1
KOG0210 P-type ATPase	1	1	1	3	1
KOG0632 Phytochelatin synthase	0	0	0	0	0
KOG0205 Plasma membrane H+-transporting ATPase	1	1	1	1	1
KOG2716 Polymerase delta-interacting protein PDIP1 and related proteins, contain BTB/POZ domain	0	0	0	0	0
KOG3126 Porin/voltage-dependent anion-selective channel protein	1	1	1	1	1
KOG1578 Predicted carbonic anhydrase involved in protection against oxidative damage	1	1	1	1	1
KOG3182 Predicted cation transporter	1	1	1	1	1
KOG4013 Predicted Cu2+ homeostasis protein CutC	0	0	0	0	0
KOG3788 Predicted divalent cation transporter	0	0	0	0	0
KOG1650 Predicted K+/H+-antiporter	1	1	0	2	0
KOG4738 Predicted metallothionein	0	0	0	0	0
KOG4554 Protein involved in inorganic phosphate transport	1	1	1	1	1
KOG1161 Protein involved in vacuolar polyphosphate accumulation, contains SPX domain	2	3	2	2	2
KOG2825 Putative arsenite-translocating ATPase	1	1	1	1	1
KOG4408 Putative Mg2+ and Co2+ transporter CorD	1	2	0	1	0
KOG2693 Putative zinc transporter	0	0	0	0	0
KOG2694 Putative zinc transporter	0	0	0	0	0
KOG1484 Putative Zn2+ transporter MSC2 (cation diffusion facilitator superfamily)	1	0	1	1	1
KOG3609 Receptor-activated Ca2+-permeable cation channels (STRPC family)	0	1	0	0	0
KOG1530 Rhodanese-related sulfurtransferase	1	1	1	1	1
KOG1528 Salt-sensitive 3'-phosphoadenosine-5'-phosphatase HAL2/SAL1	1	1	3	1	2
KOG0918 Selenium-binding protein	0	0	0	0	0
KOG2639 Sodium sulfate symporter and related arsenite permeases	0	0	0	0	0
KOG1965 Sodium/hydrogen exchanger protein	1	1	1	1	1
KOG1966 Sodium/hydrogen exchanger protein	0	0	0	0	0
KOG0236 Sulfate/bicarbonate/oxalate exchanger SAT-1 and related transporters (SLC26 family)	3	3	5	3	3
KOG0560 Sulfite reductase (ferredoxin)	1	1	1	1	1
KOG2302 T-type voltage-gated Ca2+ channel, pore-forming alpha1I subunit	0	0	0	0	0
KOG1418 Tandem pore domain K+ channel	1	1	1	1	1
KOG4404 Tandem pore domain K+ channel TASK3/THIK-1	0	0	0	0	0
KOG2002 TPR-containing nuclear phosphoprotein that regulates K(+) uptake	1	0	1	1	1
KOG2195 Transferrin receptor and related proteins containing the protease-associated (PA) domain	5	4	5	5	5
KOG4195 Transient receptor potential-related channel 7	0	0	0	0	0
KOG4390 Voltage-gated A-type K+ channel KCND	0	0	0	0	0
KOG2301 Voltage-gated Ca2+ channels, alpha1 subunits	1	1	1	1	1
KOG3713 Voltage-gated K+ channel KCNB/KCNC	0	0	0	0	0
KOG1419 Voltage-gated K+ channel KCNQ	0	0	0	0	0
KOG1545 Voltage-gated shaker-like K+ channel KCNA	0	0	0	0	0
KOG2474 Zinc transporter and related ZIP domain-containing proteins	0	1	1	1	1
KOG1482 Zn2+ transporter	0	0	0	0	0
KOG1483 Zn2+ transporter ZNT1 and related Cd2+/Zn2+ transporters (cation diffusion facilitator superfamily)	1	1	2	1	1
Secondary metabolites biosynthesis, transport and catabolism	88	96	112	95	100
KOG1209 1-Acyl dihydroxyacetone phosphate reductase and related dehydrogenases	4	6	4	4	3
KOG1394 3-oxoacyl-(acyl-carrier-protein) synthase (I and II)	1	2	1	1	1
KOG1748 Acyl carrier protein/NADH-ubiquinone oxidoreductase, NDUFAB1/SDAP subunit	2	2	2	2	2
KOG0022 Alcohol dehydrogenase, class III	1	1	1	2	1
KOG0023 Alcohol dehydrogenase, class V	7	6	7	4	6
KOG0029 Amine oxidase	1	1	2	1	2
KOG3968 Atrazine chlorohydrolase/guanine deaminase	2	2	1	1	1
KOG1285 Beta, beta-carotene 15,15'-dioxygenase and related enzymes	0	0	0	0	0
KOG1186 Copper amine oxidase	2	2	2	2	2
KOG1610 Corticosteroid 11-beta-dehydrogenase and related short chain-type dehydrogenases	0	0	0	0	0
KOG0684 Cytochrome P450	1	1	1	1	1
KOG0159 Cytochrome P450 CYP11/CYP12/CYP24/CYP27 subfamilies	1	1	0	0	0
KOG0156 Cytochrome P450 CYP2 subfamily	1	1	1	2	1
KOG0158 Cytochrome P450 CYP3/CYP5/CYP6/CYP9 subfamilies	0	0	1	1	1
KOG0157 Cytochrome P450 CYP4/CYP19/CYP26 subfamilies	8	8	9	5	7
KOG1208 Dehydrogenases with different specificities (related to short-chain alcohol dehydrogenases)	5	3	5	6	5
KOG1207 Diacetyl reductase/L-xylulose reductase	0	0	0	0	0
KOG2741 Dimeric dihydrodiol dehydrogenase	1	2	1	1	1
KOG0039 Ferric reductase, NADH/NADPH oxidase and related proteins	7	8	24	7	18
KOG1399 Flavin-containing monooxygenase	4	7	5	7	7
KOG0021 Glutathione synthetase	1	1	1	1	1
KOG1201 Hydroxysteroid 17-beta dehydrogenase 11	2	2	2	2	2
KOG0143 Iron/ascorbate family oxidoreductases	6	6	3	1	3
KOG0142 Isopentenyl pyrophosphate:dimethylallyl pyrophosphate isomerase	1	1	1	1	1
KOG1263 Multicopper oxidases	2	3	3	3	5
KOG0054 Multidrug resistance-associated protein/mitoxantrone resistance protein, ABC superfamily	9	9	7	9	5
KOG0055 Multidrug/pheromone exporter, ABC superfamily	1	1	1	4	3
KOG1178 Non-ribosomal peptide synthetase/alpha-aminoadipate reductase and related enzymes	1	1	1	1	1
KOG1663 O-methyltransferase	1	1	1	1	1
KOG3626 Organic anion transporter	0	0	0	0	0
KOG0222 Phenylalanine and histidine ammonia-lyase	0	0	0	0	0
KOG0065 Pleiotropic drug resistance proteins (PDR1-15), ABC superfamily	3	5	12	13	8
KOG4649 PQQ (pyrrolo-quinoline quinone) repeat protein	0	0	0	0	0
KOG1210 Predicted 3-ketosphinganine reductase	1	1	1	1	1
KOG1204 Predicted dehydrogenase	1	1	2	1	2
KOG1205 Predicted dehydrogenase	2	3	1	1	1
KOG0135 Pristanoyl-CoA/acyl-CoA oxidase	0	0	0	0	0
KOG0405 Pyridine nucleotide-disulphide oxidoreductase	1	1	1	1	1
KOG1199 Short-chain alcohol dehydrogenase/3-hydroxyacyl-CoA dehydrogenase	0	0	0	0	0
KOG0024 Sorbitol dehydrogenase	5	5	5	6	4
KOG0061 Transporter, ABC superfamily (Breast cancer resistance protein)	2	1	2	1	1
KOG1599 Uricase (urate oxidase)	1	1	1	1	1

## Sheet: Poorly characterized
Poorly characterized
Function Description	Candida membranifaciens IST 626 v1.0	Candida tenuis NRRL Y-1498 v1.0	Candida tropicalis MYA3404	Meyerozyma guilliermondii ATCC 6260	Candida albicans SC5314
General function prediction only	622	634	630	650	595
KOG3135 1,4-benzoquinone reductase-like; Trp repressor binding protein-like/protoplast-secreted protein	4	4	6	3	4
KOG4169 15-hydroxyprostaglandin dehydrogenase and related dehydrogenases	0	0	0	0	0
KOG3959 2-Oxoglutarate- and iron-dependent dioxygenase-related proteins	0	0	0	0	0
KOG1808 AAA ATPase containing von Willebrand factor type A (vWA) domain	0	0	6	1	1
KOG1234 ABC (ATP binding cassette) 1 protein	1	1	1	1	1
KOG2488 Acetyltransferase (GNAT) domain-containing protein	1	1	1	1	1
KOG3234 Acetyltransferase, (GNAT) family	1	1	1	1	1
KOG3397 Acetyltransferases	0	0	0	0	0
KOG3536 Adaptor protein CED-6, contains PTB domain	0	0	0	0	0
KOG3618 Adenylyl cyclase	0	0	0	0	0
KOG1665 AFH1-interacting protein FIP2, contains BTB/POZ domain and pentapeptide repeats	0	0	0	0	0
KOG2862 Alanine-glyoxylate aminotransferase AGT1	1	1	1	1	1
KOG1573 Aldehyde reductase	1	1	1	0	1
KOG1577 Aldo/keto reductase family proteins	10	12	8	10	8
KOG1233 Alkyl-dihydroxyacetonephosphate synthase	0	0	0	0	0
KOG1838 Alpha/beta hydrolase	2	2	2	2	2
KOG2194 Aminopeptidases of the M20 family	1	1	1	1	2
KOG3796 Ammonium transporter RHBG	0	0	0	0	0
KOG1881 Anion exchanger adaptor protein Kanadaptin, contains FHA domain	0	0	0	0	0
KOG0509 Ankyrin repeat and DHHC-type Zn-finger domain containing proteins	1	2	1	1	1
KOG0508 Ankyrin repeat protein	0	0	0	0	0
KOG0510 Ankyrin repeat protein	0	1	0	0	0
KOG0511 Ankyrin repeat protein	1	1	1	1	1
KOG0514 Ankyrin repeat protein	0	0	0	0	0
KOG0522 Ankyrin repeat protein	0	0	0	0	0
KOG2505 Ankyrin repeat protein	1	1	1	1	1
KOG4006 Anti-proliferation factor BTG1/TOB	0	0	0	0	0
KOG1101 Apoptosis inhibitor IAP1 and related BIR domain proteins	1	0	1	1	1
KOG1501 Arginine N-methyltransferase	0	0	0	0	0
KOG4154 Arginine-rich protein	0	0	0	0	0
KOG4144 Arylalkylamine N-acetyltransferase	1	1	1	1	2
KOG0125 Ataxin 2-binding protein (RRM superfamily)	0	0	0	0	0
KOG2935 Ataxin 3/Josephin	0	0	0	0	0
KOG0353 ATP-dependent DNA helicase	0	0	0	0	0
KOG2170 ATPase of the AAA+ superfamily	0	0	0	0	0
KOG0431 Auxilin-like protein and related proteins containing DnaJ domain	1	0	0	1	1
KOG3547 Bestrophin (Best vitelliform macular dystrophy-associated protein)	0	0	0	0	0
KOG3540 Beta amyloid precursor protein	0	0	0	0	0
KOG3605 Beta amyloid precursor-binding protein	0	0	0	0	0
KOG4671 Brain cell membrane protein 1 (BCMP1)	0	0	0	0	0
KOG3639 C2 Ca2+-binding motif-containing protein	0	0	0	0	0
KOG2295 C2H2 Zn-finger protein	0	0	0	0	0
KOG2785 C2H2-type Zn-finger protein	2	2	2	2	2
KOG4399 C2HC-type Zn-finger protein	0	0	0	0	0
KOG1492 C3H1-type Zn-finger protein	1	0	1	1	1
KOG2703 C4-type Zn-finger protein	1	1	1	1	1
KOG0038 Ca2+-binding kinase interacting protein (KIP) (EF-Hand protein superfamily)	0	0	0	0	0
KOG3555 Ca2+-binding proteoglycan Testican	0	0	0	0	0
KOG1012 Ca2+-dependent lipid-binding protein CLB1/vesicle protein vp115/Granuphilin A, contains C2 domain	2	3	2	2	2
KOG4019 Calcineurin-mediated signaling pathway inhibitor DSCR1	1	1	1	1	0
KOG4251 Calcium binding protein	0	0	0	0	0
KOG0382 Carbonic anhydrase	0	1	0	0	0
KOG1516 Carboxylesterase and related proteins	0	1	0	0	0
KOG4380 Carnitine deficiency associated protein	0	0	0	0	0
KOG1595 CCCH-type Zn-finger protein	0	0	0	0	0
KOG1677 CCCH-type Zn-finger protein	1	1	1	1	1
KOG0274 Cdc4 and related F-box and WD-40 proteins	3	3	3	3	3
KOG3461 CDGSH-type Zn-finger containing protein	0	0	0	0	0
KOG3037 Cell membrane glycoprotein	1	1	1	1	1
KOG4403 Cell surface glycoprotein STIM, contains SAM domain	0	0	0	0	0
KOG2823 Cellular protein (glioma tumor suppressor candidate region gene 2)	1	1	1	2	1
KOG2283 Clathrin coat dissociation kinase GAK/PTEN/Auxilin and related tyrosine phosphatases	1	1	1	1	1
KOG2956 CLIP-associating protein	0	0	0	0	0
KOG4847 Coiled coil protein involved in linking membrane proteins to cytoskeleton	0	0	0	0	0
KOG4010 Coiled-coil protein TPD52	0	0	0	0	0
KOG2485 Conserved ATP/GTP binding protein	1	1	1	1	1
KOG2800 Conserved developmentally regulated protein	0	0	0	0	0
KOG0275 Conserved WD40 repeat-containing protein	0	0	0	0	0
KOG1995 Conserved Zn-finger protein	0	1	0	0	0
KOG1610 Corticosteroid 11-beta-dehydrogenase and related short chain-type dehydrogenases	0	0	0	0	0
KOG4586 CUB domain-containing protein	0	0	0	0	0
KOG1674 Cyclin	6	6	6	6	5
KOG0835 Cyclin L	0	0	0	0	0
KOG4101 Cysteine-rich hydrophobic proteins	0	0	0	0	0
KOG0804 Cytoplasmic Zn-finger protein BRAP2 (BRCA1 associated protein)	1	1	1	1	1
KOG4568 Cytoskeleton-associated protein and related proteins	0	1	2	2	3
KOG3768 DEAD box RNA helicase	0	0	0	0	0
KOG0354 DEAD-box like helicase	1	1	1	3	1
KOG3239 Density-regulated protein related to translation initiation factor 1 (eIF-1/SUI1)	1	1	1	1	1
KOG1314 DHHC-type Zn-finger protein	1	1	1	1	1
KOG1311 DHHC-type Zn-finger proteins	2	2	2	2	2
KOG1312 DHHC-type Zn-finger proteins	1	1	1	1	1
KOG1313 DHHC-type Zn-finger proteins	0	0	0	0	0
KOG3379 Diadenosine polyphosphate hydrolase and related proteins of the histidine triad (HIT) family	1	1	2	1	1
KOG3675 Dipeptidyl peptidase III	1	1	1	1	1
KOG3571 Dishevelled 3 and related proteins	0	0	0	0	0
KOG4061 DMQ mono-oxygenase/Ubiquinone biosynthesis protein COQ7/CLK-1/CAT5	1	1	1	1	1
KOG0950 DNA polymerase theta/eta, DEAD-box superfamily	0	0	0	0	0
KOG4329 DNA-binding protein	0	0	0	0	0
KOG1246 DNA-binding protein jumonji/RBP2/SMCY, contains JmjC domain	2	2	2	2	2
KOG3866 DNA-binding protein of the nucleobindin family	0	0	0	0	0
KOG2897 DNA-binding protein YL1 and related proteins	1	1	1	2	1
KOG2978 Dolichol-phosphate mannosyltransferase	1	1	1	1	1
KOG2010 Double stranded RNA binding protein	0	0	0	0	0
KOG0667 Dual-specificity tyrosine-phosphorylation regulated kinase	2	2	2	2	2
KOG0447 Dynamin-like GTP binding protein	0	0	0	0	0
KOG2458 Endoplasmic reticulum protein EP58, contains filamin rod domain and KDEL motif	0	0	0	0	0
KOG1766 Enhancer of rudimentary	0	0	0	0	0
KOG3527 Erythrocyte membrane protein 4.1 and related proteins of the ERM family	0	0	0	0	0
KOG3101 Esterase D	1	1	1	1	1
KOG4341 F-box protein containing LRR	0	1	0	0	0
KOG2997 F-box protein FBX9	1	1	1	1	1
KOG1262 FAD-binding protein DIMINUTO	0	0	0	0	0
KOG2820 FAD-dependent oxidoreductase	5	5	0	5	0
KOG3556 Familial cylindromatosis protein	0	0	0	0	0
KOG3530 FERM domain protein EHM2	0	0	0	0	0
KOG3552 FERM domain protein FRM-8	0	0	0	0	0
KOG2579 Ficolin and related extracellular proteins	0	0	0	0	0
KOG3656 FOG: 7 transmembrane receptor	0	0	1	0	0
KOG0504 FOG: Ankyrin repeat	5	4	5	3	3
KOG4678 FOG: Calponin homology domain	0	0	0	0	0
KOG4475 FOG: Immunoglobin and related proteins	1	4	0	0	0
KOG3649 FOG: Kazal-type serine protease inhibitor domain	0	0	0	0	0
KOG1072 FOG: Kelch repeat	0	0	0	0	0
KOG0619 FOG: Leucine rich repeat	4	4	15	5	5
KOG1704 FOG: LIM domain	1	1	1	1	1
KOG4197 FOG: PPR repeat	3	3	3	3	3
KOG1075 FOG: Reverse transcriptase	0	1	4	1	6
KOG0118 FOG: RRM domain	14	15	16	14	19
KOG4733 FOG: RRM domain	0	0	0	0	0
KOG1124 FOG: TPR repeat	2	1	3	2	3
KOG0017 FOG: Transposon-encoded proteins with TYA, reverse transcriptase, integrase domains in various combinations	0	0	4	0	9
KOG4155 FOG: WD40 repeat	1	1	1	1	1
KOG1721 FOG: Zn-finger	32	36	30	32	30
KOG1825 Fry-like conserved proteins	1	1	1	2	1
KOG1729 FYVE finger containing protein	3	1	3	3	3
KOG1842 FYVE finger-containing protein	1	1	1	1	1
KOG1819 FYVE finger-containing proteins	0	0	0	0	0
KOG4315 G-patch nucleic acid binding protein	0	1	0	0	0
KOG0286 G-protein beta subunit	1	1	1	1	1
KOG0315 G-protein beta subunit-like protein (contains WD40 repeats)	1	1	1	1	1
KOG0322 G-protein beta subunit-like protein GNB1L, contains WD repeats	1	1	1	1	1
KOG4729 Galactoside-binding lectin	0	0	0	0	0
KOG3005 GIY-YIG type nuclease	1	1	1	1	1
KOG1238 Glucose dehydrogenase/choline dehydrogenase/mandelonitrile lyase (GMC oxidoreductase family)	0	0	0	0	0
KOG2343 Glucose-repressible protein and related proteins	1	1	1	1	1
KOG3029 Glutathione S-transferase-related protein	0	0	0	0	0
KOG2977 Glycosyltransferase	1	1	1	1	1
KOG0813 Glyoxylase	1	1	1	1	1
KOG0814 Glyoxylase	0	0	0	0	0
KOG4677 Golgi integral membrane protein	0	0	0	0	0
KOG4812 Golgi-associated protein/Nedd4 WW domain-binding protein	1	1	1	1	1
KOG0075 GTP-binding ADP-ribosylation factor-like protein	0	0	0	0	0
KOG0074 GTP-binding ADP-ribosylation factor-like protein ARL3	0	0	0	0	0
KOG2203 GTP-binding protein	1	1	1	1	1
KOG1490 GTP-binding protein CRFG/NOG1 (ODN superfamily)	1	1	1	1	1
KOG0463 GTP-binding protein GP-1	0	0	0	0	0
KOG0079 GTP-binding protein H-ray, small G protein superfamily	0	0	0	0	0
KOG2484 GTPase	1	1	1	1	1
KOG0080 GTPase Rab18, small G protein superfamily	0	0	0	0	0
KOG0088 GTPase Rab21, small G protein superfamily	0	0	0	0	0
KOG0083 GTPase Rab26/Rab37, small G protein superfamily	0	0	0	0	0
KOG0091 GTPase Rab39, small G protein superfamily	0	0	0	0	0
KOG3508 GTPase-activating protein	1	1	1	1	1
KOG3564 GTPase-activating protein	0	0	0	0	0
KOG4567 GTPase-activating protein	0	0	0	1	0
KOG4347 GTPase-activating protein VRP	1	1	1	1	1
KOG2919 Guanine nucleotide-binding protein	0	0	0	0	0
KOG2037 Guanylate-binding protein	0	1	0	0	0
KOG1862 GYF domain containing proteins	1	1	1	1	1
KOG3109 Haloacid dehalogenase-like hydrolase	1	1	1	1	1
KOG2396 HAT (Half-A-TPR) repeat-containing protein	1	1	1	1	1
KOG4535 HEAT and armadillo repeat-containing protein	0	0	0	0	0
KOG0567 HEAT repeat-containing protein	1	1	1	1	1
KOG3328 HGG motif-containing thioesterase	0	0	0	0	0
KOG2244 Highly conserved protein containing a thioredoxin domain	0	0	0	0	0
KOG3672 Histidine acid phosphatase	0	0	0	0	0
KOG3038 Histone acetyltransferase SAGA associated factor SGF29	1	1	1	1	1
KOG0381 HMG box-containing protein	3	3	3	2	3
KOG1146 Homeobox protein	0	0	0	0	0
KOG3824 Huntingtin interacting protein HYPE	0	0	0	0	0
KOG3450 Huntingtin interacting protein HYPK	0	0	0	0	0
KOG2182 Hydrolytic enzymes of the alpha/beta hydrolase fold	0	0	0	0	0
KOG3178 Hydroxyindole-O-methyltransferase and related SAM-dependent methyltransferases	1	1	1	1	1
KOG2193 IGF-II mRNA-binding protein IMP, contains RRM and KH domains	0	0	0	0	0
KOG0502 Integral membrane ankyrin-repeat protein Kidins220 (protein kinase D substrate)	1	0	0	0	0
KOG2173 Integral membrane protein	1	1	1	1	1
KOG2296 Integral membrane protein	1	1	1	1	0
KOG4820 Involved in anesthetic response in C.elegans	0	0	0	0	0
KOG0143 Iron/ascorbate family oxidoreductases	6	6	3	1	3
KOG3034 Isoamyl acetate-hydrolyzing esterase and related enzymes	1	1	1	1	1
KOG4525 Jacalin-like lectin domain-containing protein	1	1	1	1	1
KOG0231 Junctional membrane complex protein Junctophilin and related MORN repeat proteins	0	0	0	0	0
KOG0379 Kelch repeat-containing proteins	1	1	2	1	1
KOG2614 Kynurenine 3-monooxygenase and related flavoprotein monooxygenases	1	2	2	2	1
KOG1899 LAR transmembrane tyrosine phosphatase-interacting protein liprin	0	0	0	0	0
KOG0249 LAR-interacting protein and related proteins	0	0	0	0	0
KOG0112 Large RNA-binding protein (RRM superfamily)	0	1	0	0	0
KOG1947 Leucine rich repeat proteins, some proteins contain F-box	4	3	5	4	3
KOG2739 Leucine-rich acidic nuclear protein	0	1	0	0	0
KOG4579 Leucine-rich repeat (LRR) protein associated with apoptosis in muscle tissue	0	0	0	0	0
KOG1859 Leucine-rich repeat proteins	0	0	0	0	0
KOG0059 Lipid exporter ABCA1 and related proteins, ABC superfamily	0	0	0	0	0
KOG0060 Long-chain acyl-CoA transporter, ABC superfamily (involved in peroxisome organization and biogenesis)	0	0	0	0	0
KOG4818 Lysosomal-associated membrane protein	0	0	0	0	0
KOG4549 Magnesium-dependent phosphatase	1	1	1	1	1
KOG2552 Major facilitator superfamily permease - Cdc91p	1	1	1	1	1
KOG2384 Major histocompatibility complex protein BAT4, contains G-patch and ankyrin domains	0	0	0	0	0
KOG2802 Membrane protein HUEL (cation efflux superfamily)	0	0	0	0	0
KOG1917 Membrane-associated hematopoietic protein	0	0	0	0	0
KOG2019 Metalloendoprotease HMP1 (insulinase superfamily)	1	1	1	2	1
KOG2775 Metallopeptidase	1	1	1	1	1
KOG2776 Metallopeptidase	2	2	2	2	2
KOG2719 Metalloprotease	2	1	2	1	1
KOG4745 Metalloproteinase inhibitor TIMP and related proteins	0	0	0	0	0
KOG2730 Methylase	1	1	1	1	1
KOG3010 Methyltransferase	3	3	3	3	3
KOG3115 Methyltransferase-like protein	1	1	1	1	1
KOG1271 Methyltransferases	1	1	2	1	1
KOG0606 Microtubule-associated serine/threonine kinase and related proteins	0	0	0	0	0
KOG4044 Mitochondrial associated endoribonuclease MAR1 (isochorismatase superfamily)	0	0	0	0	0
KOG2745 Mitochondrial carrier protein	0	0	0	0	0
KOG2954 Mitochondrial carrier protein	0	0	0	0	0
KOG1267 Mitochondrial transcription termination factor, mTERF	0	0	0	0	0
KOG1336 Monodehydroascorbate/ferredoxin reductase	0	1	0	0	0
KOG0289 mRNA splicing factor	1	1	2	0	1
KOG0370 Multifunctional pyrimidine synthesis protein CAD (includes carbamoyl-phophate synthetase, aspartate transcarbamylase, and glutamine amidotransferase)	3	3	3	4	3
KOG1382 Multiple inositol polyphosphate phosphatase	3	2	4	1	3
KOG1623 Multitransmembrane protein	0	0	0	0	0
KOG4815 Muscular protein implicated in muscular dystrophy phenotype	0	0	0	0	0
KOG1710 MYND Zn-finger and ankyrin repeat protein	0	0	0	0	0
KOG4151 Myosin assembly protein/sexual cycle protein and related proteins	1	1	1	1	1
KOG1089 Myotubularin-related phosphatidylinositol 3-phosphate 3-phosphatase MTM6	1	1	1	1	1
KOG3139 N-acetyltransferase	1	1	1	1	1
KOG1337 N-methyltransferase	3	2	3	3	3
KOG2774 NAD dependent epimerase	0	0	0	0	0
KOG0134 NADH:flavin oxidoreductase/12-oxophytodienoate reductase	4	3	10	6	9
KOG4602 Nanos and related proteins	0	0	0	0	0
KOG0605 NDR and related serine/threonine kinases	3	3	3	3	3
KOG4131 Ngg1-interacting factor 3 protein NIF3L1	1	1	1	1	1
KOG1880 Nuclear inhibitor of phosphatase-1	0	0	0	0	0
KOG2627 Nuclear protein ES2	0	0	0	0	0
KOG2425 Nuclear protein involved in cell morphogenesis and cell surface growth	1	1	1	1	1
KOG1916 Nuclear protein, contains WD40 repeats	0	0	0	0	0
KOG3263 Nucleic acid binding protein	0	0	0	0	0
KOG4264 Nucleo-cytoplasmic protein MLN51	0	0	0	0	0
KOG2423 Nucleolar GTPase	1	1	1	1	1
KOG4208 Nucleolar RNA-binding protein NIFK	1	1	1	1	1
KOG1699 O-acetyltransferase	0	0	0	0	0
KOG2755 Oxidoreductase	0	0	0	0	0
KOG0206 P-type ATPase	4	4	4	4	4
KOG3534 p53 inducible protein PIR121	0	0	0	0	0
KOG4510 Permease of the drug/metabolite transporter (DMT) superfamily	1	1	1	1	1
KOG2563 Permease of the major facilitator superfamily	0	0	0	0	0
KOG2615 Permease of the major facilitator superfamily	3	2	2	1	2
KOG2408 Peroxidase/oxygenase	0	0	0	0	0
KOG1944 Peroxisomal membrane protein MPV17 and related proteins	4	4	6	4	4
KOG0954 PHD finger protein	0	0	0	0	0
KOG0957 PHD finger protein	0	0	0	0	0
KOG0956 PHD finger protein AF10	0	1	0	0	0
KOG0955 PHD finger protein BR140/LIN-49	2	2	2	2	2
KOG0825 PHD Zn-finger protein	1	1	1	1	0
KOG1512 PHD Zn-finger protein	0	0	0	0	0
KOG3612 PHD Zn-finger protein	0	0	0	0	0
KOG4299 PHD Zn-finger protein	1	1	1	1	1
KOG1844 PHD Zn-finger proteins	2	2	2	2	2
KOG3346 Phosphatidylethanolamine binding protein	2	2	2	2	2
KOG3947 Phosphoesterases	0	0	0	0	0
KOG3375 Phosphoprotein/predicted coiled-coil protein	0	0	0	0	0
KOG2849 Placental protein 11	0	0	0	0	0
KOG2192 PolyC-binding hnRNP-K protein HRB57A/hnRNP, contains KH domain	0	0	0	0	0
KOG2190 PolyC-binding proteins alphaCP-1 and related KH domain proteins	2	2	2	3	2
KOG4323 Polycomb-like PHD Zn-finger protein	0	0	0	0	0
KOG4331 Polytopic membrane protein Prominin	0	0	0	0	0
KOG2852 Possible oxidoreductase	1	1	1	1	1
KOG2853 Possible oxidoreductase	0	0	0	0	0
KOG4373 Predicted 3'-5' exonuclease	0	0	0	0	0
KOG2355 Predicted ABC-type transport, ATPase component/CCR4 associated factor	1	1	1	1	1
KOG2564 Predicted acetyltransferases and hydrolases with the alpha/beta hydrolase fold	1	1	1	1	1
KOG1469 Predicted acyl-CoA dehydrogenase	1	1	1	1	1
KOG3700 Predicted acyltransferase	0	0	0	0	0
KOG4312 Predicted acyltransferase	0	0	0	0	0
KOG1403 Predicted alanine-glyoxylate aminotransferase	0	0	0	0	0
KOG1520 Predicted alkaloid synthase/Surface mucin Hemomucin	0	0	0	0	0
KOG1552 Predicted alpha/beta hydrolase	0	0	0	0	0
KOG2382 Predicted alpha/beta hydrolase	2	2	2	2	2
KOG3253 Predicted alpha/beta hydrolase	0	0	0	0	0
KOG4372 Predicted alpha/beta hydrolase	4	4	4	4	4
KOG1553 Predicted alpha/beta hydrolase BAT5	0	0	0	0	0
KOG4391 Predicted alpha/beta hydrolase BEM46	1	1	1	1	1
KOG3832 Predicted amino acid transporter	0	0	0	0	0
KOG2597 Predicted aminopeptidase of the M17 family	0	0	0	0	0
KOG3628 Predicted AMP-binding protein	1	1	1	1	1
KOG1400 Predicted ATP-dependent protease PIL, contains LON domain	0	0	0	0	0
KOG2383 Predicted ATPase	2	2	2	2	2
KOG2316 Predicted ATPase (PP-loop superfamily)	1	1	1	1	1
KOG3362 Predicted BBOX Zn-finger protein	0	1	1	0	1
KOG3116 Predicted C3H1-type Zn-finger protein	0	0	0	0	0
KOG0041 Predicted Ca2+-binding protein, EF-Hand protein superfamily	0	0	0	0	0
KOG1030 Predicted Ca2+-dependent phospholipid-binding protein	0	0	0	0	0
KOG1031 Predicted Ca2+-dependent phospholipid-binding protein	0	0	0	0	0
KOG3009 Predicted carbohydrate kinase, contains PfkB domain	1	2	2	2	2
KOG4314 Predicted carbohydrate/phosphate translocator	0	0	0	0	0
KOG2602 Predicted cell surface protein homologous to bacterial outer membrane proteins	1	2	1	2	1
KOG4742 Predicted chitinase	0	0	0	0	0
KOG3272 Predicted coiled-coil protein	1	1	1	1	1
KOG3335 Predicted coiled-coil protein	1	1	1	1	1
KOG3647 Predicted coiled-coil protein	0	0	0	0	0
KOG3650 Predicted coiled-coil protein	0	0	0	0	0
KOG3679 Predicted coiled-coil protein	0	0	0	0	0
KOG4398 Predicted coiled-coil protein	0	0	0	0	0
KOG4520 Predicted coiled-coil protein	0	0	0	0	0
KOG4538 Predicted coiled-coil protein	0	0	0	0	0
KOG4613 Predicted component of DNA replication checkpoint response mechanism (S-M checkpoint)	0	0	0	0	0
KOG1675 Predicted cyclin	0	0	0	0	0
KOG1544 Predicted cysteine proteinase TIN-ag	0	0	0	0	0
KOG3089 Predicted DEAD-box-containing helicase	1	1	1	1	1
KOG0409 Predicted dehydrogenase	1	0	1	1	1
KOG1315 Predicted DHHC-type Zn-finger protein	1	1	1	1	1
KOG3086 Predicted dioxygenase	1	1	1	1	1
KOG1016 Predicted DNA helicase, DEAD-box superfamily	0	1	0	0	0
KOG1432 Predicted DNA repair exonuclease SIA1	2	2	2	2	2
KOG4834 Predicted DNA-binding protein, contains SANT domain	0	0	0	0	0
KOG4246 Predicted DNA-binding protein, contains SAP domain	0	0	0	0	0
KOG4572 Predicted DNA-binding transcription factor, interacts with stathmin	0	0	0	0	0
KOG2647 Predicted Dolichyl-phosphate-mannose-protein mannosyltransferase	0	1	1	1	1
KOG1090 Predicted dual-specificity phosphatase	0	0	0	0	0
KOG4417 Predicted endonuclease	0	0	0	0	0
KOG3211 Predicted endoplasmic reticulum membrane protein Lec35/MPDU1 involved in monosaccharide-P-dolichol utilization	1	1	1	1	1
KOG2214 Predicted esterase of the alpha-beta hydrolase superfamily	3	3	3	3	3
KOG2968 Predicted esterase of the alpha-beta hydrolase superfamily (Neuropathy target esterase), contains cAMP-binding domains	1	2	1	1	1
KOG4355 Predicted Fe-S oxidoreductase	0	0	0	0	0
KOG4530 Predicted flavoprotein	1	1	0	0	0
KOG1535 Predicted fumarylacetoacetate hydralase	1	2	2	1	2
KOG2331 Predicted glycosylhydrolase	0	0	0	0	0
KOG3339 Predicted glycosyltransferase	1	1	1	0	1
KOG3349 Predicted glycosyltransferase	1	1	1	1	1
KOG0410 Predicted GTP binding protein	0	0	0	0	0
KOG4272 Predicted GTP-binding protein	0	0	0	0	0
KOG1489 Predicted GTP-binding protein (ODN superfamily)	1	1	1	1	1
KOG1491 Predicted GTP-binding protein (ODN superfamily)	3	3	3	4	3
KOG1424 Predicted GTP-binding protein MMR1	1	1	1	1	1
KOG1533 Predicted GTPase	1	1	1	1	1
KOG2486 Predicted GTPase	1	1	1	1	1
KOG4436 Predicted GTPase activator NB4S/EVI5 (contains TBC domain)/Calmodulin-binding protein Pollux (contains PTB and TBC domains)	0	0	0	1	0
KOG1249 Predicted GTPases	0	1	0	0	0
KOG3120 Predicted haloacid dehalogenase-like hydrolase	0	0	0	0	0
KOG3107 Predicted haloacid dehalogenase-like hydrolase (eyes absent)	0	0	0	0	0
KOG2914 Predicted haloacid-halidohydrolase and related hydrolases	2	2	2	2	2
KOG0383 Predicted helicase	0	0	0	0	0
KOG0949 Predicted helicase, DEAD-box superfamily	0	0	0	0	0
KOG1108 Predicted heme/steroid binding protein	0	0	0	0	0
KOG4276 Predicted hormone receptor interactor	0	0	0	0	0
KOG2984 Predicted hydrolase	0	0	0	0	0
KOG2961 Predicted hydrolase (HAD superfamily)	1	1	1	1	1
KOG3085 Predicted hydrolase (HAD superfamily)	1	1	1	1	1
KOG0562 Predicted hydrolase (HIT family)	1	1	1	1	2
KOG2720 Predicted hydrolase (HIT family)	0	0	0	0	0
KOG3043 Predicted hydrolase related to dienelactone hydrolase	2	2	2	2	2
KOG1454 Predicted hydrolase/acyltransferase (alpha/beta hydrolase superfamily)	0	0	0	0	1
KOG4409 Predicted hydrolase/acyltransferase (alpha/beta hydrolase superfamily)	4	4	4	4	5
KOG3197 Predicted hydrolases of HD superfamily	1	1	1	1	1
KOG2565 Predicted hydrolases or acyltransferases (alpha/beta hydrolase superfamily)	0	0	0	0	0
KOG4840 Predicted hydrolases or acyltransferases (alpha/beta hydrolase superfamily)	1	1	1	1	1
KOG3912 Predicted integral membrane protein	1	1	1	1	1
KOG2878 Predicted kinase	1	1	1	1	1
KOG3021 Predicted kinase	0	0	0	0	0
KOG4180 Predicted kinase	0	0	0	0	0
KOG4711 Predicted membrane protein	2	1	1	2	3
KOG4758 Predicted membrane protein	0	0	0	0	0
KOG4804 Predicted membrane protein	0	0	0	0	0
KOG1934 Predicted membrane protein (patched superfamily)	0	0	0	0	0
KOG3807 Predicted membrane protein ST7 (tumor suppressor in humans)	0	0	0	0	0
KOG3782 Predicted membrane protein, contains type II SA sequence	0	0	0	0	0
KOG0748 Predicted membrane proteins, contain hemolysin III domain	2	2	2	2	2
KOG2948 Predicted metal-binding protein	1	1	1	1	1
KOG2121 Predicted metal-dependent hydrolase (beta-lactamase superfamily)	1	1	1	1	1
KOG4245 Predicted metal-dependent hydrolase of the TIM-barrel fold	0	0	0	0	0
KOG2105 Predicted metal-dependent hydrolase, contains AlaS domain	1	1	1	1	1
KOG1331 Predicted methyltransferase	1	1	2	1	1
KOG2361 Predicted methyltransferase	1	1	1	1	1
KOG2497 Predicted methyltransferase	1	1	1	1	1
KOG2899 Predicted methyltransferase	0	0	0	0	0
KOG2904 Predicted methyltransferase	1	1	1	1	1
KOG2920 Predicted methyltransferase	2	2	2	2	1
KOG2940 Predicted methyltransferase	1	1	1	1	1
KOG4300 Predicted methyltransferase	1	1	1	1	1
KOG1085 Predicted methyltransferase (contains a SET domain)	0	0	0	0	0
KOG1519 Predicted mitochondrial carrier protein	0	0	0	0	0
KOG3138 Predicted N-acetyltransferase	1	1	1	1	1
KOG4821 Predicted Na+-dependent cotransporter	1	1	2	1	1
KOG2303 Predicted NAD synthase, contains CN hydrolase domain	1	1	1	1	1
KOG1196 Predicted NAD-dependent oxidoreductase	3	1	1	4	2
KOG3416 Predicted nucleic acid binding protein	0	0	0	0	0
KOG3165 Predicted nucleic-acid-binding protein, contains PIN domain	1	1	1	1	1
KOG4622 Predicted nucleotide kinase	0	0	0	0	0
KOG3351 Predicted nucleotidyltransferase	1	0	1	1	1
KOG2742 Predicted oxidoreductase	2	2	1	1	1
KOG4288 Predicted oxidoreductase	1	1	1	1	1
KOG2036 Predicted P-loop ATPase fused to an acetyltransferase	1	1	1	1	1
KOG2850 Predicted peptidoglycan-binding protein, contains LysM domain	0	0	0	0	0
KOG1618 Predicted phosphatase	2	2	2	2	2
KOG4609 Predicted phosphoglycerate mutase	0	0	0	0	0
KOG3603 Predicted phospholipase D	0	0	0	0	0
KOG3033 Predicted PhzC/PhzF-type epimerase	1	0	1	1	1
KOG1541 Predicted protein carboxyl methylase	1	1	1	1	1
KOG3532 Predicted protein kinase	0	0	0	0	0
KOG1093 Predicted protein kinase (contains TBC and RHOD domains)	0	0	0	0	0
KOG0593 Predicted protein kinase KKIAMRE	0	0	0	0	0
KOG1197 Predicted quinone oxidoreductase	1	2	1	0	1
KOG4407 Predicted Rho GTPase-activating protein	0	0	0	0	0
KOG2113 Predicted RNA binding protein, contains KH domain	0	0	0	0	0
KOG4368 Predicted RNA binding protein, contains SWAP, RPR and G-patch domains	0	0	0	0	0
KOG1067 Predicted RNA-binding polyribonucleotide nucleotidyltransferase	0	0	0	0	0
KOG1855 Predicted RNA-binding protein	0	0	0	0	0
KOG2030 Predicted RNA-binding protein	1	1	1	1	1
KOG2945 Predicted RNA-binding protein	0	0	0	0	0
KOG0114 Predicted RNA-binding protein (RRM superfamily)	1	0	0	1	1
KOG0126 Predicted RNA-binding protein (RRM superfamily)	1	1	1	1	1
KOG0153 Predicted RNA-binding protein (RRM superfamily)	1	1	1	0	1
KOG0149 Predicted RNA-binding protein SEB4 (RRM superfamily)	0	0	0	0	0
KOG0965 Predicted RNA-binding protein, contains SWAP and G-patch domains	0	0	0	0	0
KOG0611 Predicted serine/threonine protein kinase	0	0	0	0	0
KOG1611 Predicted short chain-type dehydrogenase	8	10	0	13	0
KOG2220 Predicted signal transduction protein	2	3	2	2	2
KOG1421 Predicted signaling-associated protein (contains a PDZ domain)	1	1	1	1	1
KOG3880 Predicted small molecule transporter involved in cellular pH homeostasis (Batten disease protein in human)	1	1	1	1	1
KOG0151 Predicted splicing regulator, contains RRM, SWAP and RPR domains	0	0	0	0	0
KOG2421 Predicted starch-binding protein	1	1	1	1	1
KOG4650 Predicted steroid reductase	0	0	0	0	0
KOG4184 Predicted sugar kinase	0	0	0	0	0
KOG3040 Predicted sugar phosphatase (HAD superfamily)	0	0	0	0	0
KOG4757 Predicted telomere binding protein	0	0	0	0	0
KOG4366 Predicted thioesterase	1	1	1	1	1
KOG2151 Predicted transcriptional regulator	1	1	1	1	1
KOG3515 Predicted transmembrane protein of the immunoglobulin family of cell adhesion molecules	0	0	0	0	0
KOG3762 Predicted transporter	0	0	0	0	0
KOG0927 Predicted transporter (ABC superfamily)	2	2	2	2	2
KOG0254 Predicted transporter (major facilitator superfamily)	59	53	43	64	30
KOG2816 Predicted transporter ADD1 (major facilitator superfamily)	4	2	1	2	1
KOG2325 Predicted transporter/transmembrane protein	0	0	0	0	0
KOG1235 Predicted unusual protein kinase	2	2	3	2	2
KOG1236 Predicted unusual protein kinase	1	1	1	1	1
KOG1017 Predicted uracil phosphoribosyltransferase	0	0	0	0	0
KOG3399 Predicted Yippee-type zinc-binding protein	1	1	1	1	1
KOG3798 Predicted Zn-dependent hydrolase (beta-lactamase superfamily)	1	1	1	1	1
KOG3173 Predicted Zn-finger protein	0	0	0	0	0
KOG3183 Predicted Zn-finger protein	1	1	1	1	1
KOG1811 Predicted Zn2+-binding protein, contains FYVE domain	0	1	0	0	0
KOG2962 Prohibitin-related membrane protease subunits	0	0	0	0	0
KOG1891 Proline binding protein WW45	0	0	0	0	0
KOG3157 Proline synthetase co-transcribed protein	1	1	1	1	1
KOG2183 Prolylcarboxypeptidase (angiotensinase C)	0	0	0	0	0
KOG1230 Protein containing repeated kelch motifs	1	0	1	1	1
KOG2981 Protein involved in autophagocytosis during starvation	1	1	1	1	1
KOG3036 Protein involved in cell differentiation/sexual development	1	1	1	1	1
KOG2979 Protein involved in DNA repair	1	1	1	1	1
KOG3433 Protein involved in meiotic recombination/predicted coiled-coil protein	1	0	1	0	1
KOG2960 Protein involved in thiamine biosynthesis and DNA damage tolerance	1	0	1	1	1
KOG1243 Protein kinase	1	1	1	1	1
KOG4359 Protein kinase C inhibitor-like protein	0	0	0	0	0
KOG0594 Protein kinase PCTAIRE and related kinases	2	3	3	3	3
KOG0663 Protein kinase PITSLRE and related kinases	0	0	0	0	0
KOG3394 Protein OS-9	1	1	1	1	1
KOG3175 Protein phosphatase 4 regulatory subunit 2 related protein	0	0	0	0	0
KOG3187 Protein tyrosine phosphatase-like protein PTPLA (contains Pro instead of catalytic Arg)	2	3	3	3	3
KOG1293 Proteins containing armadillo/beta-catenin-like repeat	1	0	0	0	0
KOG4441 Proteins containing BTB/POZ and Kelch domains, involved in regulatory/signal transduction processes	0	0	0	0	0
KOG2225 Proteins containing regions of low-complexity	0	0	0	0	0
KOG2226 Proteins containing regions of low-complexity	1	1	1	1	1
KOG2135 Proteins containing the RNA recognition motif	0	0	0	0	0
KOG3597 Proteoglycan	0	0	0	0	0
KOG3518 Putative guanine nucleotide exchange factor	0	0	0	0	0
KOG2737 Putative metallopeptidase	1	1	1	1	1
KOG1227 Putative methyltransferase	1	1	1	1	1
KOG2888 Putative RNA binding protein	0	0	0	0	0
KOG2782 Putative SAM dependent methyltransferases	0	0	0	0	0
KOG1098 Putative SAM-dependent rRNA methyltransferase SPB1	1	1	1	1	1
KOG0610 Putative serine/threonine protein kinase	1	1	1	1	1
KOG4070 Putative signal transduction protein p25	0	0	0	0	0
KOG1110 Putative steroid membrane receptor Hpr6.6/25-Dx	3	3	4	3	3
KOG4443 Putative transcription factor HALR/MLL3, involved in embryonic development	0	0	0	0	0
KOG2764 Putative transcriptional regulator DJ-1	0	0	0	0	0
KOG1931 Putative transmembrane protein	1	1	1	1	1
KOG1877 Putative transmembrane protein cmp44E	1	1	1	1	1
KOG1777 Putative Zn-finger protein	0	0	0	0	0
KOG2789 Putative Zn-finger protein	1	1	1	1	1
KOG1102 Rab6 GTPase activator GAPCenA and related TBC domain proteins	4	3	2	2	1
KOG3529 Radixin, moesin and related proteins of the ERM family	0	0	0	0	0
KOG1673 Ras GTPases	1	1	1	1	1
KOG0394 Ras-related GTPase	2	2	2	2	2
KOG0395 Ras-related GTPase	4	4	4	4	4
KOG0393 Ras-related small GTPase, Rho type	6	6	6	6	6
KOG1064 RAVE (regulator of V-ATPase assembly) complex subunit RAV1/DMX protein, WD repeat superfamily	1	1	1	1	1
KOG0725 Reductases with broad range of substrate specificities	12	15	11	13	10
KOG0598 Ribosomal protein S6 kinase and related proteins	4	4	4	2	2
KOG0302 Ribosome Assembly protein	1	1	1	1	1
KOG1457 RNA binding protein (contains RRM repeats)	0	0	0	0	0
KOG4454 RNA binding protein (RRM superfamily)	0	0	0	0	0
KOG4307 RNA binding protein RBM12/SWAN	0	0	0	0	0
KOG3062 RNA polymerase II elongator associated protein	1	1	1	1	1
KOG4574 RNA-binding protein (contains RRM and Pumilio-like repeats)	1	0	1	1	1
KOG0110 RNA-binding protein (RRM superfamily)	1	2	1	1	1
KOG1365 RNA-binding protein Fusilli, contains RRM domain	0	0	0	0	0
KOG0109 RNA-binding protein LARK, contains RRM and retroviral-type Zn-finger domains	0	0	0	0	0
KOG2191 RNA-binding protein NOVA1/PASILLA and related KH domain proteins	0	0	0	0	0
KOG0154 RNA-binding protein RBM5 and related proteins, contain G-patch and RRM domains	1	1	1	1	1
KOG0130 RNA-binding protein RBM8/Tsunagi (RRM superfamily)	0	0	0	0	0
KOG0226 RNA-binding proteins	0	0	1	1	0
KOG4198 RNA-binding Ran Zn-finger protein and related proteins	1	1	1	1	1
KOG4339 RPEL repeat-containing protein	0	0	0	0	0
KOG1099 SAM-dependent methyltransferase/cell division protein FtsJ	1	1	1	1	1
KOG1269 SAM-dependent methyltransferases	1	3	3	4	3
KOG3384 Selenoprotein	0	0	0	0	0
KOG3286 Selenoprotein T	0	0	0	0	0
KOG3246 Sentrin-specific cysteine protease (Ulp1 family)	1	1	1	1	1
KOG4594 Sequence-specific single-stranded-DNA-binding protein	0	0	0	0	0
KOG0376 Serine-threonine phosphatase 2A, catalytic subunit	2	2	1	1	1
KOG0375 Serine-threonine phosphatase 2B, catalytic subunit	1	1	1	1	1
KOG0597 Serine-threonine protein kinase FUSED	0	0	0	0	0
KOG0584 Serine/threonine protein kinase	0	0	0	0	0
KOG0586 Serine/threonine protein kinase	2	1	1	1	1
KOG0589 Serine/threonine protein kinase	0	0	0	0	0
KOG2268 Serine/threonine protein kinase	1	1	1	1	1
KOG3087 Serine/threonine protein kinase	1	1	1	1	1
KOG0374 Serine/threonine specific protein phosphatase PP1, catalytic subunit	3	3	3	3	3
KOG2714 SETA binding protein SB1 and related proteins, contain BTB/POZ domain	0	0	0	0	0
KOG3767 Sideroflexin	1	1	1	1	1
KOG4488 Small EDRK-rich protein H4F5	1	1	0	0	1
KOG0391 SNF2 family DNA-dependent ATPase	1	1	1	3	2
KOG3953 SOCS box protein SSB-1, contains SPRY domain	0	0	0	0	0
KOG3511 Sortilin and related receptors	1	1	1	2	1
KOG3784 Sorting nexin protein SNX27	0	0	0	0	0
KOG1987 Speckle-type POZ protein SPOP and related proteins with TRAF, MATH and BTB/POZ domains	0	0	0	0	0
KOG2146 Splicing coactivator SRm160/300, subunit SRm160 (contains PWI domain)	0	1	1	1	1
KOG1477 SPRY domain-containing proteins	2	2	2	2	2
KOG1773 Stress responsive protein	2	5	1	3	5
KOG3235 Subunit of the major N alpha-acetyltransferase	1	1	1	1	1
KOG3867 Sulfatase	1	1	1	2	1
KOG1584 Sulfotransferase	0	0	0	0	0
KOG2891 Surface glycoprotein	0	0	0	0	0
KOG3304 Surfeit family protein 5	0	0	0	0	0
KOG0253 Synaptic vesicle transporter SV2 (major facilitator superfamily)	4	4	4	4	3
KOG0255 Synaptic vesicle transporter SVOP and related transporters (major facilitator superfamily)	25	23	22	38	19
KOG1824 TATA-binding protein-interacting protein	1	1	1	1	1
KOG3882 Tetraspanin family integral membrane protein	0	0	0	0	0
KOG3780 Thioredoxin binding protein TBP-2/VDUP1	4	5	5	4	4
KOG2501 Thioredoxin, nucleoredoxin and related proteins	0	0	0	0	0
KOG3943 THUMP domain-containing proteins	1	1	1	1	1
KOG0553 TPR repeat-containing protein	1	1	1	2	1
KOG1125 TPR repeat-containing protein	1	1	1	1	1
KOG1129 TPR repeat-containing protein	0	0	0	0	0
KOG2003 TPR repeat-containing protein	0	0	0	0	0
KOG2471 TPR repeat-containing protein	0	0	0	0	0
KOG4234 TPR repeat-containing protein	0	0	0	0	0
KOG0488 Transcription factor BarH and related HOX domain proteins	0	0	0	0	0
KOG0491 Transcription factor BSH, contains HOX domain	0	0	0	0	0
KOG0494 Transcription factor CHX10 and related HOX domain proteins	0	0	0	0	0
KOG0493 Transcription factor Engrailed, contains HOX domain	0	0	0	0	0
KOG0492 Transcription factor MSH, contains HOX domain	0	0	0	0	0
KOG3792 Transcription factor NFAT, subunit NF90	0	0	0	0	0
KOG0489 Transcription factor zerknullt and related HOX domain proteins	0	0	0	0	0
KOG0490 Transcription factor, contains HOX domain	1	1	1	1	1
KOG2133 Transcriptional corepressor Atrophin-1/DRPLA	0	0	0	0	0
KOG2195 Transferrin receptor and related proteins containing the protease-associated (PA) domain	5	4	5	5	5
KOG3067 Translin family protein	0	0	0	0	1
KOG3066 Translin-associated protein X	0	0	1	1	1
KOG2489 Transmembrane protein	0	0	0	0	0
KOG4084 Transmembrane protein	0	0	0	0	0
KOG4253 Tryptophan-rich basic nuclear protein	1	1	1	1	1
KOG2502 Tub family proteins	0	0	0	0	0
KOG2503 Tubby superfamily protein TULP4	0	0	0	0	0
KOG4433 Tweety transmembrane/cell surface protein	0	0	0	0	0
KOG2645 Type I phosphodiesterase/nucleotide pyrophosphatase	1	1	1	1	1
KOG4727 U1-like Zn-finger protein	1	1	1	1	1
KOG0001 Ubiquitin and ubiquitin-like proteins	1	1	1	4	3
KOG2507 Ubiquitin regulatory protein UBXD2, contains UAS and UBX domains	0	0	0	0	0
KOG0010 Ubiquitin-like protein	1	1	1	0	1
KOG1134 Uncharacterized conserved protein	5	5	6	4	5
KOG2140 Uncharacterized conserved protein	1	1	1	1	1
KOG2333 Uncharacterized conserved protein	1	1	1	1	1
KOG2858 Uncharacterized conserved protein	1	1	1	1	2
KOG2966 Uncharacterized conserved protein	0	0	0	0	0
KOG4584 Uncharacterized conserved protein	0	0	0	0	0
KOG4357 Uncharacterized conserved protein (involved in mesoderm differentiation in humans)	0	0	0	0	0
KOG4095 Uncharacterized conserved protein (tumor-specific protein BCL7 in humans)	0	0	0	0	0
KOG3813 Uncharacterized conserved protein (tumor-suppressor AXUD1 in humans)	0	0	0	0	0
KOG1280 Uncharacterized conserved protein containing ZZ-type Zn-finger	0	0	0	0	0
KOG3289 Uncharacterized conserved protein encoded by sequence overlapping the COX4 gene	0	0	0	0	0
KOG2910 Uncharacterized conserved protein predicted to be involved in protein sorting	1	1	1	1	1
KOG3163 Uncharacterized conserved protein related to ribosomal protein S8E	1	1	1	1	3
KOG2750 Uncharacterized conserved protein similar to ATP/GTP-binding protein	1	1	1	1	1
KOG2238 Uncharacterized conserved protein TEX2, contains PH domain	1	2	1	1	1
KOG1538 Uncharacterized conserved protein WDR10, contains WD40 repeats	0	0	0	0	0
KOG4497 Uncharacterized conserved protein WDR8, contains WD repeats	0	0	0	0	0
KOG2717 Uncharacterized conserved protein with similarity to embryogenesis protein H beta 58 and VPS26	0	0	0	0	0
KOG2728 Uncharacterized conserved protein with similarity to phosphopantothenoylcysteine synthetase/decarboxylase	1	1	1	1	1
KOG2840 Uncharacterized conserved protein with similarity to predicted ATPase of the PP-loop superfamily	1	1	1	2	1
KOG4485 Uncharacterized conserved protein, contains ankyrin and FN3 repeats	0	0	0	0	0
KOG2715 Uncharacterized conserved protein, contains BTB/POZ domain	0	0	0	0	0
KOG2723 Uncharacterized conserved protein, contains BTB/POZ domain	0	0	0	0	0
KOG2838 Uncharacterized conserved protein, contains BTB/POZ domain	0	0	0	0	0
KOG4350 Uncharacterized conserved protein, contains BTB/POZ domain	0	0	0	0	0
KOG4591 Uncharacterized conserved protein, contains BTB/POZ domain	0	0	0	0	0
KOG4682 Uncharacterized conserved protein, contains BTB/POZ domain	0	0	0	0	0
KOG4684 Uncharacterized conserved protein, contains C4-type Zn-finger	0	0	0	0	0
KOG1763 Uncharacterized conserved protein, contains CCCH-type Zn-finger	1	1	1	1	1
KOG3837 Uncharacterized conserved protein, contains DM14 and C2 domains	0	0	0	0	0
KOG4334 Uncharacterized conserved protein, contains double-stranded RNA-binding motif and WW domain	0	0	0	0	0
KOG3669 Uncharacterized conserved protein, contains dysferlin, TECPR and PH domains	0	0	0	0	0
KOG4675 Uncharacterized conserved protein, contains ENT domain	0	0	0	0	0
KOG2934 Uncharacterized conserved protein, contains Josephin domain	0	0	0	0	0
KOG4578 Uncharacterized conserved protein, contains KAZAL and TY domains	0	0	0	0	0
KOG4693 Uncharacterized conserved protein, contains kelch repeat	0	1	0	0	0
KOG4680 Uncharacterized conserved protein, contains ML domain	1	1	2	1	1
KOG2752 Uncharacterized conserved protein, contains N-recognin-type Zn-finger	1	1	1	1	1
KOG2442 Uncharacterized conserved protein, contains PA domain	0	0	0	0	0
KOG3920 Uncharacterized conserved protein, contains PA domain	0	0	0	0	0
KOG2753 Uncharacterized conserved protein, contains PCI domain	0	0	0	0	0
KOG1648 Uncharacterized conserved protein, contains RUN, BRK and TBC domains	0	0	0	0	0
KOG4429 Uncharacterized conserved protein, contains SH3 and FCH domains	0	0	0	0	0
KOG3636 Uncharacterized conserved protein, contains TBC and Rhodanese domains	0	0	0	0	0
KOG2223 Uncharacterized conserved protein, contains TBC domain	0	0	1	1	1
KOG2224 Uncharacterized conserved protein, contains TBC domain	0	0	0	0	0
KOG4561 Uncharacterized conserved protein, contains TBC domain	1	1	1	1	1
KOG2222 Uncharacterized conserved protein, contains TBC, SH3 and RUN domains	0	0	0	0	0
KOG4277 Uncharacterized conserved protein, contains thioredoxin domain	0	0	0	0	0
KOG1128 Uncharacterized conserved protein, contains TPR repeats	1	1	1	1	1
KOG0644 Uncharacterized conserved protein, contains WD40 repeat and BROMO domains	0	0	0	0	0
KOG4582 Uncharacterized conserved protein, contains ZZ-type Zn-finger	1	1	0	1	1
KOG2362 Uncharacterized Fe-S protein	0	0	0	0	0
KOG1901 Uncharacterized high-glucose-regulated protein	1	1	1	1	1
KOG4700 Uncharacterized homolog of ribosome-binding factor A	0	0	0	0	0
KOG3195 Uncharacterized membrane protein NPD008/CGI-148	1	1	1	1	1
KOG1347 Uncharacterized membrane protein, predicted efflux pump	5	4	4	5	4
KOG2061 Uncharacterized MYND Zn-finger protein	1	1	2	1	1
KOG4432 Uncharacterized NUDIX family hydrolase	0	0	0	0	0
KOG1632 Uncharacterized PHD Zn-finger protein	1	1	1	1	1
KOG1839 Uncharacterized protein CLU1/cluA/TIF31 involved in mitochondrial morphology/distribution, also found associated with eIF-3	1	1	1	1	1
KOG2950 Uncharacterized protein involved in protein-protein interaction, contains polyproline-binding GYF domain	1	1	1	1	1
KOG4739 Uncharacterized protein involved in synaptonemal complex formation	0	0	1	0	1
KOG4679 Uncharacterized protein PSP1 (suppressor of DNA polymerase alpha mutations in yeast)	2	2	2	2	2
KOG4431 Uncharacterized protein, induced by hypoxia	1	1	1	1	1
KOG3164 Uncharacterized proteins of PilT N-term./Vapc superfamily	1	1	1	1	1
KOG4384 Uncharacterized SAM domain protein	0	0	0	0	0
KOG3358 Uncharacterized secreted protein SDF2 (Stromal cell-derived factor 2), contains MIR domains	0	0	0	0	0
KOG3840 Uncharaterized conserved protein, contains BTB/POZ domain	0	0	0	0	0
KOG4138 Unchracterized conserved protein (estrogen up-regulated protein E2IG2 in human)	0	1	1	1	1
KOG2896 UV radiation resistance associated protein	1	0	1	0	0
KOG0446 Vacuolar sorting protein VPS1, dynamin, and related proteins	3	3	3	3	3
KOG1109 Vacuole membrane protein VMP1	0	0	0	0	0
KOG1539 WD repeat protein	1	1	1	1	1
KOG0974 WD-repeat protein WDR6, WD repeat superfamily	1	1	1	1	1
KOG3617 WD40 and TPR repeat-containing protein	0	0	0	0	0
KOG2394 WD40 protein DMR-N9	0	1	2	0	1
KOG0641 WD40 repeat protein	0	0	0	0	0
KOG0645 WD40 repeat protein	1	1	1	1	1
KOG0646 WD40 repeat protein	1	1	1	1	0
KOG0649 WD40 repeat protein	0	0	0	0	0
KOG1188 WD40 repeat protein	1	1	1	1	1
KOG1273 WD40 repeat protein	1	1	1	1	1
KOG1274 WD40 repeat protein	1	1	1	1	1
KOG1310 WD40 repeat protein	0	0	0	0	0
KOG1334 WD40 repeat protein	0	0	0	0	0
KOG1912 WD40 repeat protein	0	0	0	0	0
KOG1963 WD40 repeat protein	1	1	1	1	1
KOG2006 WD40 repeat protein	1	1	1	0	1
KOG2041 WD40 repeat protein	0	0	0	0	0
KOG2048 WD40 repeat protein	1	1	1	1	1
KOG2055 WD40 repeat protein	1	1	1	1	1
KOG2096 WD40 repeat protein	0	0	0	0	0
KOG2109 WD40 repeat protein	0	0	0	0	0
KOG2139 WD40 repeat protein	0	0	0	0	0
KOG2321 WD40 repeat protein	1	1	1	1	1
KOG2444 WD40 repeat protein	1	1	1	1	1
KOG2695 WD40 repeat protein	0	0	0	0	0
KOG4227 WD40 repeat protein	0	0	0	0	0
KOG0288 WD40 repeat protein TipD	0	1	0	0	0
KOG0266 WD40 repeat-containing protein	4	4	3	4	3
KOG2247 WD40 repeat-containing protein	0	0	0	0	0
KOG3602 WD40 repeat-containing protein	0	0	0	0	0
KOG3621 WD40 repeat-containing protein	0	0	0	0	0
KOG4547 WD40 repeat-containing protein	2	2	2	2	1
KOG1524 WD40 repeat-containing protein CHE-2	0	0	0	0	0
KOG4532 WD40-like repeat containing protein	1	1	1	1	1
KOG3209 WW domain-containing protein	0	0	0	0	0
KOG2649 Zinc carboxypeptidase	0	0	0	0	0
KOG1198 Zinc-binding oxidoreductase	8	4	8	8	9
KOG2893 Zn finger protein	0	0	0	0	0
KOG3002 Zn finger protein	0	0	0	0	0
KOG3608 Zn finger proteins	0	0	0	0	0
KOG1940 Zn-finger protein	2	2	1	1	2
KOG4377 Zn-finger protein	0	0	0	0	0
KOG4722 Zn-finger protein	0	0	0	0	0
KOG2350 Zn-finger protein joined to JAZF1 (predicted suppressor)	0	0	0	0	0
KOG1667 Zn2+-binding protein Melusin/RAR1, contains CHORD domain	0	0	0	0	0
KOG3665 ZYG-1-like serine/threonine protein kinases	0	0	0	0	0
