# Supplementary material for: Genome Sequence and Analysis of the Flavinogenic Yeast Candida membranifaciens IST 626
Source: J Fungi (Basel). 2022 Mar 1;8(3):254. doi: 10.3390/jof8030254 (PMC8955749; doi:10.3390/jof8030254)
Supplement: Supplementary file 1 [file jof-08-00254-s001.zip › Supplementary file 2.xlsx]

## Sheet: Sheet1
Supplementary file 2. Physiological characteristics of Candida membranifaciens IST 626.
Fermentation
D-Glucose	s
D-Galactose	s
Sucrose	s
Maltose	-
Lactose	-
Raffinose	s
Trehalose	s
D-xylose	-
L-arabinose	-
Assimilation
Glucose	+
Inulin	+
Sucrose	+
Raffinose	+
Melibiose	+
Galactose	+
Lactose	-
Trehalose	+
Maltose	+
Melezitose	+
Methyl-α- D -glucoside	+
Soluble starch	w
Cellobiose	+
Salicin	+
L -Sorbose	+
L -Rhamnose	w
D -Xylose	+
L -Arabinose	+
D -Arabinose	not tested
D -Ribose	+
Methanol	-
Ethanol	+
Glycerol	+
Erythritol	+
Ribitol	+
Galactitol	+
D -Mannitol	+
D -Glucitol	not tested
myo-Inositol	-
DL -Lactate	w
Succinate	+
Citrate	w
D -Gluconate	+
D -Glucosamine	+
N-Acetyl- D -glucosamine	not tested
Hexadecane	+
Vitamin-free	-
Additional Growth Tests and Other Characteristics
Xylitol	+
2-Keto- D -gluconate	not tested
D -Glucuronate	not tested
Glucono-δ-lactone	not tested
Amino acid-free	+
Nitrite	-
Nitrate	-
Creatine	-
Creatinine	-
Imidazole	-
Ethylamine	+
L -Lysine	+
Cadaverine	+
10% NaCl, 5% Glucose	+
50% Glucose	-
Starch production	not tested
DBB	-
Urease	+
Gelatin	not tested
Casein	not tested
Lipase	not tested
Acid production	not tested
Cycloheximide 0.01%	-
Cycloheximide 0.1%	-
1% Acetic acid	not tested
Growth at 30ºC	+
Growth at 37ºC	+
Growth at 40ºC	-
Abbreviations: +, positive; -, negative; s, slow; w, weak; v, variable
(*) Physiological tests were performed as described in Kurtzman et al. (2001)
Reference
Kurtzman CP, Fell JW, Boekhout T, Robert V. Methods for isolation, phenotypic characterization and maintenance of yeasts. In: Kurtzman CP, Fell JW, Boekhout T, Robert V (eds) Yeasts. A Taxon. Study. Elsevier 2011; 87–110 doi: 10.1016/B978-0-444-52149-1.00007-0
