# Supplementary material for: Genome Sequence and Analysis of the Flavinogenic Yeast Candida membranifaciens IST 626
Source: J Fungi (Basel). 2022 Mar 1;8(3):254. doi: 10.3390/jof8030254 (PMC8955749; doi:10.3390/jof8030254)
Supplement: Supplementary file 1 [file jof-08-00254-s001.zip › Supplementary file 3.xlsx]

## Sheet: Sugar Porter Family
Supplementary file 3. Putative sugar transporters from the Sugar Porter family (2.A.1.1) found in the genome sequence of Candida membranifaciens IST 626. Transporters are organized into clusters according to the Transporter Classification (TC) system.
Transporter classification	Protein Id	Location	Gene Length	Protein Length
2.A.1.1.10 (Maltotriose/maltose:H+ symporter)	35554	scaffold_17:186,815-188,710	1.896	582
2.A.1.1.11 (General α-glucoside:H+ symporter)	35508	scaffold_17:8,892-7,339	1.554	518
	19128	scaffold_22:9,939-11,738	1.8	539
	24314	scaffold_4:255,199-253,419	1.781	548
	13247	scaffold_5:751,856-750,174	1.683	544
	17355	scaffold_14:31,266-29,434	1.833	550
	33745	scaffold_2:755,305-757,210	1.906	541
	27520	scaffold_21:147,526-149,148	1.623	541
2.A.1.1.51 (Glucose/xylose: H+ symporter)	16092	scaffold_10:7,545-5,950	1.596	532
	23389	scaffold_2:65,112-66,707	1.596	532
2.A.1.1.40 (Xylose facilitator)	23828	scaffold_3:34,260-35,861	1.602	534
	28110	scaffold_1:171,091-172,905	1.815	605
	19066	scaffold_21:132,726-131,033	1.694	510
2.A.1.1.67 (Glucose/xylose facilitator)	28978	scaffold_2:928,898-930,199	1.302	434
	11702	scaffold_2:707,707-709,341	1.635	545
	34512	scaffold_7:257,149-255,383	1.767	565
2.A.1.1.39 (High affinity glucose transporter)	29833	scaffold_5:148,907-150,559	1.653	551
	29834	scaffold_5:152,199-153,830	1.632	544
	13189	scaffold_5:681,342-683,240	1.899	633
	16323	scaffold_11:379,598-381,250	1.653	551
2.A.1.1.43 (Glucose/Mannose/Galactose/Fructose:H+ symporter)	28858	scaffold_2:663,585-665,126	1.542	514
	13825	scaffold_6:351,088-352,521	1.434	478
2.A.1.1.9 (Lactose/Galactose:H+ symporter)	18899	scaffold_21:77,173-78,822	1.65	550
	29016	scaffold_3:44,151-42,465	1.687	538
	18673	scaffold_19:25,636-27,298	1.663	537
	34795	scaffold_9:177,540-179,364	1.825	538
	11164	scaffold_2:266,837-268,405	1.569	523
	35500	scaffold_16:250,347-252,256	1.91	537
2.A.1.1.38 (Glycerol:H+ symporter)	15498	scaffold_9:418,055-416,419	1.637	527
	33596	scaffold_2:93,092-90,934	2.159	571
	14665	scaffold_7:28,055-29,620	1.566	522
2.A.1.1.73 (Glycerol uptake permease (Glycerol:H+ symporter))	25812	scaffold_9:87,379-89,439	2.061	539
	15450	scaffold_9:369,658-368,060	1.599	533
2.A.1.1.7 (Quinate:H+ symporter)	15776	scaffold_10:32,465-34,147	1.683	561
	10229	scaffold_1:720,325-718,619	1.707	569
	26596	scaffold_13:138,145-139,782	1.638	546
	32563	scaffold_18:189,413-191,152	1.74	580
	31854	scaffold_13:133,245-134,999	1.755	585
	17036	scaffold_13:136,005-137,759	1.755	585
2.A.1.1.8 (Myoinositol:H+ symporter)	33543	scaffold_1:911,775-913,421	1.647	549
2.A.1.1.64 (Hexose sensor)	12695	scaffold_4:410,904-408,790	2.115	668
2.A.1.1.68 (Glucose Transporter/Sensor)	33329	scaffold_33:7,706-9,301	1.596	532
	17371	scaffold_14:165,986-164,415	1.572	524
2.A.1.1.69 (Sugar/Polyol transporter)	23238	scaffold_1:776,093-774,186	1.908	636
	28403	scaffold_1:778,970-777,084	1.887	629
