# Supplementary material for: Genome Sequence and Analysis of the Flavinogenic Yeast Candida membranifaciens IST 626
Source: J Fungi (Basel). 2022 Mar 1;8(3):254. doi: 10.3390/jof8030254 (PMC8955749; doi:10.3390/jof8030254)
Supplement: Supplementary file 1 [file jof-08-00254-s001.zip › Supplementary file 4.xlsx]

## Sheet: Glycoside hydrolases
Supplementary file 4. Glycoside hydrolases identified in the genome sequence of Candida membranifaciens IST 626 based on the Carbohydrate-Active Enzymes database (CAZy)
Protein Id	Location	Gene Length	Protein Length	CAZy Annotations	Domains
12291	scaffold_3:596,728-595,220	1.509	503	Glycoside Hydrolase Family 20	Glycosyl hydrolase family 20, catalytic domain beta-acetyl hexosaminidase like
17668	scaffold_15:11,906-14,176	2.271	757	Glycoside Hydrolase Family 81	Glycosyl hydrolase family 81 N-terminal domain
23813	scaffold_2:972,778-971,429	1.35	450	Carbohydrate-Binding Module Family 18|Glycoside Hydrolase Family 16	Glycosyl hydrolases family 16
34315	scaffold_6:256,417-257,625	1.209	388	Glycoside Hydrolase Family 18	Glycosyl hydrolases family 18
18192	scaffold_17:185,720-184,005	1.716	572	Glycoside Hydrolase Family 13 / Subf 40	Alpha amylase, catalytic domain
10264	scaffold_1:924,146-925,864	1.719	573	Glycoside Hydrolase Family 125	Metal-independent alpha-mannosidase (GH125)
35609	scaffold_18:112,830-113,498	669	223	Glycoside Hydrolase Family 17	Glycosyl hydrolases family 17
35879	scaffold_22:105,843-104,338	1.506	502	Glycoside Hydrolase Family 5 / Subf 49
17959	scaffold_17:9,393-12,014	2.622	874	Glycoside Hydrolase Family 78	Bacterial alpha-L-rhamnosidase concanavalin-like domain Alpha-L-rhamnosidase N-terminal domain
28205	scaffold_1:380,164-379,316	849	283	Glycoside Hydrolase Family 16	Glycosyl hydrolases family 16
33077	scaffold_25:37,192-35,981	1.212	404	Glycoside Hydrolase Family 76	Glycosyl hydrolase family 76
23352	scaffold_1:1,033,430-1,034,764	1.335	445	Glycoside Hydrolase Family 17	Glycosyl hydrolases family 17
16961	scaffold_13:25,444-22,889	2.556	852	Glycoside Hydrolase Family 37	Trehalase Neutral trehalase Ca2+ binding domain
12355	scaffold_3:696,475-693,512	2.964	988	Glycoside Hydrolase Family 115	Glycosyl hydrolase family 67 N-terminus
23368	scaffold_2:18,031-19,821	1.791	597	Glycoside Hydrolase Family 1	Glycosyl hydrolase family 1
19784	scaffold_26:17,976-16,834	1.143	381	Glycoside Hydrolase Family 132	Beta-glucosidase (SUN family)
29513	scaffold_4:255,449-257,278	1.83	610	Glycoside Hydrolase Family 127	Beta-L-arabinofuranosidase, GH127
35668	scaffold_19:23,238-21,805	1.434	478	Glycoside Hydrolase Family 5 / Subf 22	Cellulase (glycosyl hydrolase family 5)
11615	scaffold_2:745,282-740,753	4.53	1.51	Glycoside Hydrolase Family 133|Glycoside Hydrolase Family 13 / Subf 25	Amylo-alpha-1,6-glucosidase N-terminal domain from the human glycogen debranching enzyme Glycogen debranching enzyme, glucanotransferase domain Central domain of human glycogen debranching enzyme
14176	scaffold_6:223,307-221,979	1.329	443	Glycoside Hydrolase Family 76	Glycosyl hydrolase family 76
20066	scaffold_29:14,442-16,280	1.839	613	Carbohydrate-Binding Module Family 18|Carbohydrate-Binding Module Family 50|Glycoside Hydrolase Family 18	Glycosyl hydrolases family 18 LysM domain
18031	scaffold_17:4,448-6,022	1.575	525	Glycoside Hydrolase Family 32	Glycosyl hydrolases family 32 N-terminal domain Glycosyl hydrolases family 32 C terminal
18289	scaffold_18:65,649-68,165	2.517	839	Glycoside Hydrolase Family 3	Glycosyl hydrolase family 3 N terminal domain Glycosyl hydrolase family 3 C-terminal domain PA14 domain Fibronectin type III-like domain
32370	scaffold_17:17,020-19,524	2.505	835	Glycoside Hydrolase Family 3	Glycosyl hydrolase family 3 N terminal domain Glycosyl hydrolase family 3 C-terminal domain PA14 domain Fibronectin type III-like domain
31092	scaffold_9:174,467-171,954	2.514	838	Glycoside Hydrolase Family 3	Glycosyl hydrolase family 3 N terminal domain Glycosyl hydrolase family 3 C-terminal domain PA14 domain Fibronectin type III-like domain
28537	scaffold_2:15,070-16,854	1.785	595	Glycoside Hydrolase Family 1	Glycosyl hydrolase family 1
12153	scaffold_3:678,185-677,319	867	289	Glycoside Hydrolase Family 132	Beta-glucosidase (SUN family)
13949	scaffold_6:327,990-329,570	1.581	527	Glycoside Hydrolase Family 15	Glycosyl hydrolases family 15
19582	scaffold_25:12,943-9,551	3.393	1.131	Glycoside Hydrolase Family 81	Glycosyl hydrolase family 81 N-terminal domain
30592	scaffold_7:286,638-287,733	1.096	308	Glycoside Hydrolase Family 17	Glycosyl hydrolases family 17
24704	scaffold_5:301,313-302,857	1.545	515	Glycoside Hydrolase Family 43	Glycosyl hydrolases family 43
29057	scaffold_3:127,967-129,208	1.242	414	Glycoside Hydrolase Family 16	Glycosyl hydrolases family 16
15494	scaffold_9:121,246-119,105	2.142	665	Glycoside Hydrolase Family 16	Beta-glucan synthesis-associated protein SKN1/KRE6/Sbg1
24202	scaffold_3:854,628-856,223	1.596	532	Carbohydrate-Binding Module Family 43|Glycoside Hydrolase Family 72	Glucanosyltransferase X8 domain
17035	scaffold_13:314,845-318,000	3.156	1.052	Glycoside Hydrolase Family 38	Glycosyl hydrolases family 38 N-terminal domain Glycosyl hydrolases family 38 C-terminal domain Alpha mannosidase middle domain
18316	scaffold_18:224,432-222,771	1.662	487	Glycoside Hydrolase Family 72	Glucanosyltransferase
15756	scaffold_10:89,930-86,760	3.171	1.007	Glycoside Hydrolase Family 3	Glycosyl hydrolase family 3 N terminal domain
33422	scaffold_1:288,725-290,701	1.977	456	Glycoside Hydrolase Family 72	Glucanosyltransferase
31631	scaffold_12:2,727-5,231	2.505	835	Glycoside Hydrolase Family 3	Glycosyl hydrolase family 3 N terminal domain Glycosyl hydrolase family 3 C-terminal domain PA14 domain Fibronectin type III-like domain
28048	scaffold_1:45,808-44,423	1.386	462	Glycoside Hydrolase Family 17
18320	scaffold_18:58,878-61,439	2.562	854	Glycoside Hydrolase Family 3	Glycosyl hydrolase family 3 N terminal domain Glycosyl hydrolase family 3 C-terminal domain PA14 domain Fibronectin type III-like domain
31127	scaffold_9:243,366-244,514	1.149	383	Glycoside Hydrolase Family 132	Beta-glucosidase (SUN family)
18584	scaffold_19:130,132-128,888	1.245	415	Glycoside Hydrolase Family 27	Melibiase
19865	scaffold_27:74,870-75,895	1.026	342	Glycoside Hydrolase Family 114	Glycoside-hydrolase family GH114
28840	scaffold_2:627,808-625,208	2.601	867	Glycoside Hydrolase Family 31	Glycosyl hydrolases family 31 Galactose mutarotase-like
35499	scaffold_16:245,340-243,616	1.725	575	Glycoside Hydrolase Family 47	Glycosyl hydrolase family 47
15024	scaffold_8:90,080-88,464	1.617	539	Carbohydrate-Binding Module Family 43|Glycoside Hydrolase Family 72	Glucanosyltransferase X8 domain
17842	scaffold_16:265,003-263,402	1.602	534	Glycoside Hydrolase Family 32	Glycosyl hydrolases family 32 N-terminal domain Glycosyl hydrolases family 32 C terminal
24243	scaffold_4:90,483-89,146	1.338	446	Glycoside Hydrolase Family 76	Glycosyl hydrolase family 76
31156	scaffold_9:305,830-306,957	1.128	376	Glycoside Hydrolase Family 17	Glycosyl hydrolases family 17
35255	scaffold_13:266,343-268,814	2.472	824	Glycoside Hydrolase Family 63	Glycosyl hydrolase family 63 C-terminal domain
5564	scaffold_5:636,739-637,758	1.02	340	Glycoside Hydrolase Family 18
15298	scaffold_8:43,869-46,079	2.211	737	Glycoside Hydrolase Family 47	Glycosyl hydrolase family 47
11203	scaffold_2:855,248-854,007	1.242	414	Glycoside Hydrolase Family 5 / Subf 9	Cellulase (glycosyl hydrolase family 5)
23493	scaffold_2:306,245-307,930	1.686	562	Glycoside Hydrolase Family 13 / Subf 40	Alpha amylase, catalytic domain
15306	scaffold_8:358,308-360,092	1.785	595	Glycoside Hydrolase Family 1	Glycosyl hydrolase family 1
35796	scaffold_21:52,497-53,612	1.116	372	Glycoside Hydrolase Family 105	Glycosyl Hydrolase Family 88
14552	scaffold_7:293,711-293,049	663	221	Glycoside Hydrolase Family 16	Glycosyl hydrolases family 16
27609	scaffold_23:12,562-15,372	2.811	937	Glycoside Hydrolase Family 5 / Subf 12	Cellulase (glycosyl hydrolase family 5)
29660	scaffold_4:604,024-605,055	1.032	344	Glycoside Hydrolase Family 130	beta-1,4-mannooligosaccharide phosphorylase
11743	scaffold_2:302,986-300,470	2.517	839	Glycoside Hydrolase Family 2	Glycosyl hydrolases family 2 Glycosyl hydrolases family 2, sugar binding domain
11240	scaffold_2:718,012-721,203	3.192	1.064	Glycoside Hydrolase Family 65	Glycosyl hydrolase family 65 central catalytic domain Glycosyl hydrolase family 65, C-terminal domain Glycosyl hydrolase family 65, N-terminal domain
19182	scaffold_22:9,166-6,776	2.391	797	Glycoside Hydrolase Family 31	Glycosyl hydrolases family 31 Galactose mutarotase-like
11505	scaffold_2:754,694-752,304	2.391	797	Glycoside Hydrolase Family 31	Glycosyl hydrolases family 31 Galactose mutarotase-like
18934	scaffold_21:133,298-134,866	1.569	523	Glycoside Hydrolase Family 51	Alpha-L-arabinofuranosidase C-terminal domain
14840	scaffold_7:612,899-615,001	2.103	701	Carbohydrate-Binding Module Family 48|Glycoside Hydrolase Family 13 / Subf 8	Alpha amylase, catalytic domain Alpha amylase, C-terminal all-beta domain Carbohydrate-binding module 48 (Isoamylase N-terminal domain)
18938	scaffold_21:79,521-82,049	2.529	843	Glycoside Hydrolase Family 2	Glycosyl hydrolases family 2 Glycosyl hydrolases family 2, sugar binding domain
25852	scaffold_9:176,466-175,048	1.419	473	Glycoside Hydrolase Family 5 / Subf 22	Cellulase (glycosyl hydrolase family 5)
17404	scaffold_15:14,654-17,164	2.511	837	Glycoside Hydrolase Family 3	Glycosyl hydrolase family 3 N terminal domain Glycosyl hydrolase family 3 C-terminal domain PA14 domain Fibronectin type III-like domain
34301	scaffold_6:194,823-193,369	1.455	478	Glycoside Hydrolase Family 5 / Subf 9	Cellulase (glycosyl hydrolase family 5)
